# Supplementary material for: PanForest: predicting genes in genomes using random forests
Source: Bioinformatics. 2026 Jan 9;42(1):btag005. doi: 10.1093/bioinformatics/btag005 (PMC12857576; doi:10.1093/bioinformatics/btag005)
Supplement: btag005_Supplementary_Data [file btag005_supplementary_data.zip]

Archive with 16 entries (15 files):
- ._README
- README
- ._list_of_accessions.txt
- list_of_accessions.txt
- ._thousand_ecoli_pangenome.csv
- thousand_ecoli_pangenome.csv
- ._networks
- networks/
- networks/._all_edges_with_drug_avoiding.csv
- networks/._all_edges_with_drug_coincident.csv
- networks/._ARO_drug_network.csv
- networks/._metronidazole_network.csv
- networks/all_edges_with_drug_avoiding.csv
- networks/all_edges_with_drug_coincident.csv
- networks/ARO_drug_network.csv
- networks/metronidazole_network.csv
