# Supplementary material for: PanForest: predicting genes in genomes using random forests
Source: Bioinformatics. 2026 Jan 9;42(1):btag005. doi: 10.1093/bioinformatics/btag005 (PMC12857576; doi:10.1093/bioinformatics/btag005)
Supplement: btag005_Supplementary_Data [file btag005_supplementary_data.zip › README]

Supplementary material for "PanForest: predicting genes in genomes using random forests."

Networks
    all_edges_with_drug_avoiding.csv - all avoidence relationships inferred across 10 PanForest analyses
    all_edges_with_drug_coincident.csv - all coincidence relationships inferred across 10 PanForest analyses
    ARO_drug_network.csv - relationships between ARO annotations (Figure 4)
    metronidazole_network.csv - relationships between genes associated with resistence to metronidazole (Figure 3)

list_of_accessions.txt - list of NCBI accessions of genomes included in this study
thousand_ecoli_pangenome.csv - gene presence absence matrix of 1000 E. coli genomes
