# Supplementary material for: PanForest: predicting genes in genomes using random forests
Source: Bioinformatics. 2026 Jan 9;42(1):btag005. doi: 10.1093/bioinformatics/btag005 (PMC12857576; doi:10.1093/bioinformatics/btag005)
Supplement: btag005_Supplementary_Data [file btag005_supplementary_data.zip › list_of_accessions.txt]

GCA_000010245.1
GCA_000010385.1
GCA_000010485.1
GCA_000010765.1
GCA_000013305.1
GCA_000017745.1
GCA_000017765.1
GCA_000017985.1
GCA_000019385.1
GCA_000019645.1
GCA_000022665.2
GCA_000026265.1
GCA_000027125.1
GCA_000148365.1
GCA_000183345.1
GCA_000184185.1
GCA_000210475.1
GCA_000212715.2
GCA_000219515.3
GCA_000258025.1
GCA_000520055.1
GCA_000599685.1
GCA_000714595.1
GCA_000725305.1
GCA_000784925.1
GCA_000801165.1
GCA_000801185.2
GCA_000819645.1
GCA_000829985.1
GCA_000831565.1
GCA_000833635.2
GCA_000968515.1
GCA_000971615.1
GCA_000974575.1
GCA_000981485.1
GCA_001007915.1
GCA_001021595.1
GCA_001021635.2
GCA_001029125.1
GCA_001183645.1
GCA_001276585.2
GCA_001280325.1
GCA_001442495.1
GCA_001485455.1
GCA_001566615.1
GCA_001610755.1
GCA_001618325.1
GCA_001644725.1
GCA_001660565.1
GCA_001677475.2
GCA_001677515.1
GCA_001678925.1
GCA_001678965.1
GCA_001679985.1
GCA_001693315.1
GCA_001693635.1
GCA_001721225.1
GCA_001721525.1
GCA_001735705.1
GCA_001750845.1
GCA_001753525.1
GCA_001860505.1
GCA_001886535.1
GCA_001886935.1
GCA_001890365.1
GCA_001900315.1
GCA_001900395.1
GCA_001900435.1
GCA_001900455.1
GCA_001900495.1
GCA_001900535.1
GCA_001900555.1
GCA_001900575.1
GCA_001900595.1
GCA_001900615.1
GCA_001900635.1
GCA_001900655.1
GCA_001900775.1
GCA_001900795.1
GCA_001900815.1
GCA_001900835.1
GCA_001900905.1
GCA_001900925.1
GCA_001900965.1
GCA_001900985.1
GCA_001901005.1
GCA_001901025.1
GCA_001901085.1
GCA_001901185.1
GCA_001901215.1
GCA_001901365.1
GCA_001901405.1
GCA_001901445.1
GCA_001901465.1
GCA_001932515.1
GCA_001936315.1
GCA_001969285.4
GCA_001971765.1
GCA_002007705.1
GCA_002009315.1
GCA_002011945.1
GCA_002012025.1
GCA_002012105.1
GCA_002012145.1
GCA_002056065.1
GCA_002056145.1
GCA_002057355.1
GCA_002058765.1
GCA_002078295.1
GCA_002142695.1
GCA_002142715.1
GCA_002163695.1
GCA_002163935.1
GCA_002163955.1
GCA_002164635.4
GCA_002164975.2
GCA_002180055.1
GCA_002180095.1
GCA_002180215.1
GCA_002192275.1
GCA_002196475.1
GCA_002202175.1
GCA_002214745.2
GCA_002215095.1
GCA_002220215.1
GCA_002237325.1
GCA_002246595.3
GCA_002310555.1
GCA_002310575.1
GCA_002310595.1
GCA_002310615.1
GCA_002310635.1
GCA_002310655.1
GCA_002310695.1
GCA_002310735.1
GCA_002357915.1
GCA_002494365.2
GCA_002589795.1
GCA_002591135.1
GCA_002716885.1
GCA_002761835.1
GCA_002764015.1
GCA_002787545.1
GCA_002787645.1
GCA_002787935.1
GCA_002788115.1
GCA_002788295.1
GCA_002796445.1
GCA_002796585.1
GCA_002803805.2
GCA_002811555.3
GCA_002812545.1
GCA_002843685.1
GCA_002850675.5
GCA_002853715.1
GCA_002853805.1
GCA_002854065.1
GCA_002855325.1
GCA_002855415.1
GCA_002863685.1
GCA_002863845.1
GCA_002870165.1
GCA_002879975.1
GCA_002893905.2
GCA_002899475.1
GCA_002903105.1
GCA_002903125.1
GCA_002925525.1
GCA_002934895.1
GCA_002944935.1
GCA_002948655.1
GCA_002951655.1
GCA_002951675.1
GCA_002951695.1
GCA_002951735.1
GCA_002951755.1
GCA_002951775.1
GCA_002951855.1
GCA_002952095.1
GCA_002952695.1
GCA_002953435.1
GCA_002953455.1
GCA_002966755.1
GCA_002967875.2
GCA_002967885.2
GCA_002968715.1
GCA_002993265.1
GCA_002996665.1
GCA_003013205.1
GCA_003030025.1
GCA_003030245.1
GCA_003031225.1
GCA_003033905.1
GCA_003043915.1
GCA_003051985.2
GCA_003076395.1
GCA_003111785.1
GCA_003112205.1
GCA_003180975.1
GCA_003180995.1
GCA_003194345.1
GCA_003204155.1
GCA_003204955.1
GCA_003231115.1
GCA_003287245.1
GCA_003336405.1
GCA_003342715.1
GCA_003346835.1
GCA_003355175.1
GCA_003367885.1
GCA_003399775.2
GCA_003399845.2
GCA_003399885.2
GCA_003399945.2
GCA_003400045.2
GCA_003410275.1
GCA_003443795.1
GCA_003443815.1
GCA_003571685.1
GCA_003571765.1
GCA_003586045.1
GCA_003691425.1
GCA_003697165.2
GCA_003703795.1
GCA_003722195.1
GCA_003769125.2
GCA_003790525.1
GCA_003812625.1
GCA_003812945.1
GCA_003813145.1
GCA_003856575.1
GCA_003856655.1
GCA_003856675.1
GCA_003856695.1
GCA_003966775.1
GCA_003966795.1
GCA_003991155.1
GCA_003999795.1
GCA_004006575.1
GCA_004011015.1
GCA_004088295.1
GCA_004114395.1
GCA_004135775.1
GCA_004135815.1
GCA_004295365.1
GCA_004301465.1
GCA_004328685.1
GCA_004377995.2
GCA_004405205.2
GCA_004564175.1
GCA_004759025.1
GCA_004771235.1
GCA_004792495.1
GCA_004801575.1
GCA_004804185.1
GCA_004804205.1
GCA_005037795.2
GCA_005156265.1
GCA_005383105.2
GCA_005391285.2
GCA_005396225.2
GCA_005671355.1
GCA_005890115.1
GCA_005954725.1
GCA_006337025.1
GCA_006777045.1
GCA_006777065.1
GCA_006777085.1
GCA_006965465.1
GCA_007833295.1
GCA_007954215.2
GCA_007995175.1
GCA_008027975.1
GCA_008065435.1
GCA_008065455.1
GCA_008124005.1
GCA_008329665.1
GCA_008370755.1
GCA_008383145.1
GCA_008383225.1
GCA_008385335.1
GCA_008385405.1
GCA_008386435.1
GCA_008632595.1
GCA_008642395.1
GCA_008642415.1
GCA_008807295.1
GCA_008807655.1
GCA_008823185.1
GCA_008949495.1
GCA_009618015.1
GCA_009648495.1
GCA_009650035.1
GCA_009664205.1
GCA_009664305.1
GCA_009671045.1
GCA_009671105.1
GCA_009671125.1
GCA_009720465.1
GCA_009720605.1
GCA_009738145.1
GCA_009762385.1
GCA_009762515.1
GCA_009866925.3
GCA_009867035.3
GCA_009905115.1
GCA_009905135.1
GCA_009909465.1
GCA_009909505.1
GCA_009913415.1
GCA_009948655.1
GCA_009949145.1
GCA_009949705.1
GCA_009950125.1
GCA_009950805.1
GCA_009952125.1
GCA_010092965.1
GCA_010365325.1
GCA_010365385.1
GCA_010365405.1
GCA_010365425.1
GCA_010365465.1
GCA_010365485.1
GCA_010365525.1
GCA_010365545.1
GCA_010509415.1
GCA_010668985.1
GCA_010669005.1
GCA_010669025.1
GCA_011022275.1
GCA_011044355.1
GCA_011045215.1
GCA_011045235.1
GCA_011045475.1
GCA_011045875.1
GCA_011064575.1
GCA_011383085.1
GCA_011403355.1
GCA_011404215.1
GCA_011404355.1
GCA_011404475.1
GCA_011404595.1
GCA_011404755.1
GCA_011404895.1
GCA_011769865.1
GCA_012044775.1
GCA_012221565.1
GCA_012934435.1
GCA_012934515.1
GCA_012934575.1
GCA_012934635.1
GCA_012934675.1
GCA_012934695.1
GCA_012934715.1
GCA_012974525.1
GCA_012974805.1
GCA_013004045.1
GCA_013084945.1
GCA_013085025.1
GCA_013085185.1
GCA_013112335.1
GCA_013122565.1
GCA_013166895.1
GCA_013166975.1
GCA_013167015.1
GCA_013167495.1
GCA_013167935.1
GCA_013167975.1
GCA_013167995.1
GCA_013168015.1
GCA_013168115.1
GCA_013201175.1
GCA_013201195.1
GCA_013201215.1
GCA_013201235.1
GCA_013201255.1
GCA_013201525.1
GCA_013282195.1
GCA_013282275.1
GCA_013282315.1
GCA_013282355.1
GCA_013305705.1
GCA_013315695.1
GCA_013315735.1
GCA_013315755.1
GCA_013315975.1
GCA_013315995.1
GCA_013340785.1
GCA_013340825.1
GCA_013342925.1
GCA_013343615.1
GCA_013371685.1
GCA_013372345.1
GCA_013372365.1
GCA_013372385.1
GCA_013372405.1
GCA_013376515.1
GCA_013376575.1
GCA_013376895.1
GCA_013388275.1
GCA_013389695.1
GCA_013390265.1
GCA_013391825.1
GCA_013393825.1
GCA_013394575.1
GCA_013402855.1
GCA_013402895.1
GCA_013425955.1
GCA_013426115.1
GCA_013459015.1
GCA_013459175.1
GCA_013582235.1
GCA_013602835.1
GCA_013694285.1
GCA_013694345.1
GCA_013725375.1
GCA_013725775.1
GCA_013726815.1
GCA_013727075.1
GCA_013727815.1
GCA_013729295.1
GCA_013731515.1
GCA_013732175.1
GCA_013739975.1
GCA_013740395.1
GCA_013741855.1
GCA_013742835.1
GCA_013744185.1
GCA_013745955.1
GCA_013746875.1
GCA_013749975.1
GCA_013751495.1
GCA_013752075.1
GCA_013752295.1
GCA_013783465.1
GCA_013783685.1
GCA_013784085.1
GCA_013785465.1
GCA_013785665.1
GCA_013786125.1
GCA_013786165.1
GCA_013786185.1
GCA_013786785.1
GCA_013790635.1
GCA_013791815.1
GCA_013791985.1
GCA_013795065.1
GCA_013796065.1
GCA_013798625.1
GCA_013799025.1
GCA_013799505.1
GCA_013800705.1
GCA_013802065.1
GCA_013802345.1
GCA_013803305.1
GCA_013804065.1
GCA_013804245.1
GCA_013805085.1
GCA_013805885.1
GCA_013806525.1
GCA_013812015.1
GCA_013812225.1
GCA_013812425.1
GCA_013812575.1
GCA_013812745.1
GCA_013813585.1
GCA_013813735.1
GCA_013814055.1
GCA_013814885.1
GCA_013815235.1
GCA_013816205.1
GCA_013816945.1
GCA_013817105.1
GCA_013817315.1
GCA_013817645.1
GCA_013817865.1
GCA_013818065.1
GCA_013818265.1
GCA_013818475.1
GCA_013818685.1
GCA_013819805.1
GCA_013819985.1
GCA_013820695.1
GCA_013821045.1
GCA_013821385.1
GCA_013821835.1
GCA_013822325.1
GCA_013823335.1
GCA_013823545.1
GCA_013823705.1
GCA_013823865.1
GCA_013823975.1
GCA_013824185.1
GCA_013824695.1
GCA_013824825.1
GCA_013827905.1
GCA_013828985.1
GCA_013829445.1
GCA_013829665.1
GCA_013829905.1
GCA_013830125.1
GCA_013830785.1
GCA_013831005.1
GCA_013832285.1
GCA_013833155.1
GCA_013833345.1
GCA_013833585.1
GCA_013833805.1
GCA_013833985.1
GCA_013834305.1
GCA_013834965.1
GCA_013835205.1
GCA_013835585.1
GCA_013835785.1
GCA_013835945.1
GCA_013836945.1
GCA_013837165.1
GCA_013837385.1
GCA_013837755.1
GCA_013838005.1
GCA_013884255.1
GCA_013884735.1
GCA_013885155.1
GCA_013885595.1
GCA_013885915.1
GCA_013886735.1
GCA_013886795.1
GCA_013886835.1
GCA_013887315.1
GCA_013887755.1
GCA_013888015.1
GCA_013888235.1
GCA_013890055.1
GCA_013890395.1
GCA_013890995.1
GCA_013891425.1
GCA_013891675.1
GCA_013891895.1
GCA_013892175.1
GCA_013892635.1
GCA_013893055.1
GCA_013893255.1
GCA_013894035.1
GCA_013894235.1
GCA_013894415.1
GCA_013895855.1
GCA_013896095.1
GCA_013896295.1
GCA_013896775.1
GCA_013897915.1
GCA_013898135.1
GCA_013898635.1
GCA_013898915.1
GCA_013898975.1
GCA_013899015.1
GCA_013899055.1
GCA_013899075.1
GCA_013899095.1
GCA_013899115.1
GCA_013899185.1
GCA_013899205.1
GCA_013899225.1
GCA_013899285.1
GCA_013899525.1
GCA_013899585.1
GCA_013899605.1
GCA_013899645.1
GCA_013899705.1
GCA_013899725.1
GCA_013899785.1
GCA_013899825.1
GCA_013899865.1
GCA_013899905.1
GCA_013899945.1
GCA_013899965.1
GCA_013900005.1
GCA_013900045.1
GCA_013900065.1
GCA_013900085.1
GCA_013900105.1
GCA_013900165.1
GCA_013900185.1
GCA_013900205.1
GCA_013900245.1
GCA_013900285.1
GCA_013921965.1
GCA_013922265.1
GCA_013922565.1
GCA_013922765.1
GCA_013996855.1
GCA_014075335.1
GCA_014075475.1
GCA_014075595.1
GCA_014075915.1
GCA_014076685.2
GCA_014108905.1
GCA_014108945.1
GCA_014108965.1
GCA_014109005.1
GCA_014109085.1
GCA_014117405.1
GCA_014131495.1
GCA_014131515.1
GCA_014131595.1
GCA_014131615.1
GCA_014131655.1
GCA_014160155.1
GCA_014168675.1
GCA_014168735.1
GCA_014168755.1
GCA_014168975.1
GCA_014169035.1
GCA_014169155.1
GCA_014169195.1
GCA_014169275.1
GCA_014169395.1
GCA_014169415.1
GCA_014169475.1
GCA_014169595.1
GCA_014169615.1
GCA_014169775.1
GCA_014169915.1
GCA_014169995.1
GCA_014170675.1
GCA_014170975.1
GCA_014171015.1
GCA_014189395.1
GCA_014295235.1
GCA_014295275.1
GCA_014295295.1
GCA_014338505.1
GCA_014361285.1
GCA_014522225.1
GCA_014541045.1
GCA_014622725.1
GCA_014623185.1
GCA_014679325.1
GCA_014705965.1
GCA_014770895.1
GCA_014771275.1
GCA_014794165.1
GCA_014962565.1
GCA_015136895.1
GCA_015138575.1
GCA_015139375.1
GCA_015241315.1
GCA_015241535.1
GCA_015242275.1
GCA_015242435.1
GCA_015242675.1
GCA_015290725.1
GCA_015291785.1
GCA_015508805.1
GCA_015571535.1
GCA_015571595.1
GCA_015571615.1
GCA_015571675.1
GCA_015571715.1
GCA_015571755.1
GCA_015571815.1
GCA_015571855.1
GCA_015571895.1
GCA_015571915.1
GCA_015697215.1
GCA_016026215.1
GCA_016026235.1
GCA_016026335.1
GCA_016026375.1
GCA_016126995.1
GCA_016127695.1
GCA_016403975.2
GCA_016404165.2
GCA_016404325.2
GCA_016446335.1
GCA_016592875.1
GCA_016598635.1
GCA_016629485.1
GCA_016728085.1
GCA_016756455.1
GCA_016757655.1
GCA_016767775.1
GCA_016772495.1
GCA_016775905.1
GCA_016775965.1
GCA_016775985.1
GCA_016776005.1
GCA_016776185.1
GCA_016776265.1
GCA_016776345.1
GCA_016776365.1
GCA_016776385.1
GCA_016780725.1
GCA_016803875.1
GCA_016806005.1
GCA_016806045.1
GCA_016864475.1
GCA_016888925.1
GCA_016888965.1
GCA_016889045.1
GCA_016889085.1
GCA_016889125.1
GCA_016889185.1
GCA_016889485.1
GCA_016889505.1
GCA_016889525.1
GCA_016889545.1
GCA_016889565.1
GCA_016889605.1
GCA_016889725.1
GCA_016889845.1
GCA_016889865.1
GCA_016890005.1
GCA_016903315.1
GCA_016903375.1
GCA_016903595.1
GCA_016903855.1
GCA_016903995.1
GCA_016904055.1
GCA_016904115.1
GCA_016904175.1
GCA_016904235.1
GCA_016904335.1
GCA_016904395.1
GCA_016904495.1
GCA_016904555.1
GCA_016904575.1
GCA_016904615.1
GCA_016904655.1
GCA_016925115.1
GCA_016939795.1
GCA_016942475.1
GCA_016942505.1
GCA_016942535.1
GCA_016942595.1
GCA_016942615.1
GCA_016942635.1
GCA_016944655.1
GCA_016944675.1
GCA_016944695.1
GCA_016944715.1
GCA_016944735.1
GCA_016944775.1
GCA_017088405.1
GCA_017088425.1
GCA_017088465.1
GCA_017161035.1
GCA_017161345.1
GCA_017310055.1
GCA_017310445.1
GCA_017352055.1
GCA_017357505.1
GCA_017570585.1
GCA_017570605.1
GCA_017570625.1
GCA_017570685.1
GCA_017579865.1
GCA_017638965.1
GCA_017638985.1
GCA_017639025.1
GCA_017639045.1
GCA_017639105.1
GCA_017639185.1
GCA_017815815.1
GCA_017868515.1
GCA_017903455.1
GCA_018085225.1
GCA_018141145.1
GCA_018141225.1
GCA_018141245.1
GCA_018141265.1
GCA_018279125.1
GCA_018279225.1
GCA_018279585.1
GCA_018323825.1
GCA_018361365.1
GCA_018394415.1
GCA_018415975.1
GCA_018460065.1
GCA_018628815.1
GCA_018734065.1
GCA_018771465.1
GCA_018884065.1
GCA_018966785.1
GCA_018966845.1
GCA_018972045.1
GCA_018986795.1
GCA_018986815.1
GCA_018986835.1
GCA_018988345.1
GCA_018988385.1
GCA_019047145.1
GCA_019047745.1
GCA_019048005.1
GCA_019048285.1
GCA_019048345.1
GCA_019048445.1
GCA_019048505.1
GCA_019086825.1
GCA_019091005.1
GCA_019211745.1
GCA_019355455.1
GCA_019355475.1
GCA_019357435.1
GCA_019426265.1
GCA_019428605.1
GCA_019428625.1
GCA_019428645.1
GCA_019428705.1
GCA_019428725.1
GCA_019428785.1
GCA_019431145.1
GCA_019431165.1
GCA_019431185.1
GCA_019431295.1
GCA_019431315.1
GCA_019443365.1
GCA_019551835.1
GCA_019645975.1
GCA_019710415.1
GCA_019802685.1
GCA_019890835.1
GCA_019890855.1
GCA_019891035.1
GCA_019915505.1
GCA_019915525.1
GCA_019915545.1
GCA_019969545.1
GCA_019969625.1
GCA_019970955.1
GCA_019970995.1
GCA_019973815.1
GCA_019974475.1
GCA_019976835.1
GCA_020023255.1
GCA_020042705.1
GCA_020091645.1
GCA_020217445.1
GCA_020410845.1
GCA_020494055.1
GCA_020541005.1
GCA_020541025.1
GCA_020616475.1
GCA_020616495.1
GCA_020683045.1
GCA_020683245.1
GCA_020868245.1
GCA_020883395.1
GCA_020883515.1
GCA_020886375.1
GCA_020886435.1
GCA_020886495.1
GCA_020886575.1
GCA_020985225.1
GCA_900092615.1
GCA_900149915.1
GCA_900174635.1
GCA_900184875.1
GCA_900196535.2
GCA_900474495.1
GCA_900474625.1
GCA_900520285.1
GCA_900520305.1
GCA_900635145.1
GCA_900635185.1
GCA_900635205.1
GCA_900635215.1
GCA_900635325.1
GCA_900635635.1
GCA_900636045.1
GCA_900636055.1
GCA_900636105.1
GCA_900636115.1
GCA_900636125.1
GCA_900636145.1
GCA_900636175.1
GCA_900636195.1
GCA_900636215.1
GCA_900636235.1
GCA_900636245.1
GCA_900636295.1
GCA_900636595.1
GCA_900636605.1
GCA_900636785.1
GCA_900636795.1
GCA_902703415.1
GCA_902705295.1
GCA_904426485.1
GCA_904711265.1
GCA_904711295.1
GCA_904711305.1
GCA_904799825.1
GCF_000147855.2
GCF_000167875.2
GCF_000618005.3
GCF_000827105.1
GCF_002587005.1
GCF_002741175.1
GCF_002741195.1
GCF_002741475.1
GCF_002741535.1
GCF_002741555.1
GCF_002741595.1
GCF_002804345.1
GCF_002946715.1
GCF_003017805.1
GCF_003017935.1
GCF_003017995.1
GCF_003018075.1
GCF_003018095.1
GCF_003018115.1
GCF_003018155.1
GCF_003018195.1
GCF_003018235.1
GCF_003018255.1
GCF_003018275.1
GCF_003018335.1
GCF_003018355.1
GCF_003018375.1
GCF_003018475.1
GCF_003018495.1
GCF_003018635.1
GCF_003018655.1
GCF_003018715.1
GCF_003018755.1
GCF_003018815.1
GCF_003019035.1
GCF_003019055.1
GCF_003019095.1
GCF_003019155.1
GCF_003432305.1
GCF_003667385.1
GCF_003667405.1
GCF_003956245.1
GCF_003956265.1
GCF_003956345.1
GCF_003956365.1
GCF_003956385.1
GCF_003956405.1
GCF_003956465.1
GCF_004924255.1
GCF_004924275.1
GCF_004924355.1
GCF_006536085.2
GCF_006537505.2
GCF_007833875.1
GCF_008761495.1
GCF_011045255.1
GCF_011996085.1
GCF_013374255.1
GCF_013374275.1
GCF_013374315.1
GCF_013374335.1
GCF_014262945.1
GCF_014904215.2
GCF_014904235.2
GCF_014904265.2
GCF_015033265.1
GCF_018223665.1
GCF_018417715.1
GCF_018884265.1
GCF_018884305.1
GCF_018884325.1
GCF_018884425.1
GCF_018884465.1
GCF_018884485.1
GCF_018884545.1
GCF_018884565.1
GCF_018884585.1
GCF_020149605.1
GCF_020149665.1
GCF_020535205.1
GCF_020827575.1
GCF_020827595.1
GCF_020827615.1
GCF_020827635.1
GCF_020827655.1
GCF_020827895.1
GCF_900096795.1
GCF_900096845.1
GCF_900166955.1
GCF_900747775.1
GCF_900747785.1
GCF_902810275.1
GCF_902810325.1
GCF_902810335.1
GCF_902810345.1
GCF_902810375.1
GCF_902810405.1
GCF_902810415.1
GCF_902825205.1
GCF_904863235.1
GCF_904863255.1
GCF_904863385.1
GCF_904863445.1
GCF_904864615.1
GCF_904865655.1
GCF_904866345.1
GCF_904866495.1
GCF_905071835.1
GCF_905071865.1
