# Supplementary material for: PanForest: predicting genes in genomes using random forests
Source: Bioinformatics. 2026 Jan 9;42(1):btag005. doi: 10.1093/bioinformatics/btag005 (PMC12857576; doi:10.1093/bioinformatics/btag005)
Supplement: btag005_Supplementary_Data [file btag005_supplementary_data.zip › networks/all_edges_with_drug_avoiding.csv]

predictor	predicted	aro_predictor	aro_predicted	n_found
group_43928	cynR_3~~~cynR_1~~~cynR~~~cynR_2~~~cynR_4			1
ybdO~~~ybdO_2~~~ybdO_3~~~ybdO_1	group_10906			3
puuB_2~~~puuB_1~~~puuB	group_41197			1
dctB~~~dctB_1~~~kinA~~~dctB_2~~~sasA	scpC~~~scpC_1~~~scpC_2~~~scpC_3			4
group_42475	araC_2~~~araC_1~~~araC			4
group_26951	ebgC~~~ebgC_2		0000006	10
group_21366	fepD			10
dmlA~~~leuB_1~~~dmlA_2~~~dmlA_1	group_19936			2
group_23231	decR~~~decR_2~~~decR_1			5
lemA	group_17041			1
ebgA_3~~~ebgA_5~~~ebgA_4~~~ebgA_1~~~ebgA~~~ebgA_2	ebgA_2~~~ebgA_1~~~ebgA			10
ygeK	group_4334			2
fabG_1~~~kduD_2~~~kduD_3~~~fabG_2~~~fabL~~~fabG1~~~kduD_1~~~fabG_3	group_34151		3000454	10
group_39344	tmcA_1~~~tmcA~~~tmcA_2			1
group_21147	levD~~~manX_2~~~manX_1			2
group_38359	atoB~~~atoB_1~~~atoB_2			4
lpdG~~~lpd	yhaI~~~yhaI_1			1
group_34785	iolG~~~afr~~~iolU_2			1
hcxA	fepB_2~~~fepB_1~~~fepB			10
group_23231	mdlB~~~mdlB_1~~~mdlB_2		3000689	4
pchR~~~cdhR~~~cdhR_1	sgbE~~~sgbE_1~~~sgbE_2~~~araD_1			1
patA	group_9269			10
gmd~~~fcl~~~gmd_2~~~gmd_1	group_26431			10
dtnK	group_3564			1
dsdX~~~dsdX_2~~~dsdX_1	dsdX_1~~~dsdX			9
group_20591	cbrB			4
group_42272	gmd~~~fcl~~~gmd_2~~~gmd_1			2
ycfZ~~~ycfZ_2~~~ycfZ_1	group_19660			1
group_18361	group_31569			1
ttdT_2~~~ttdT_1	uspG_2~~~uspG_1~~~uspG			10
group_17178	agp_2~~~agp~~~agp_1			1
group_21462	cca~~~cca_1~~~cca_2			10
pphB_2~~~pphB~~~pphB_1	pphB~~~pphB_2~~~pphB_1			10
rpoD	folB			10
hemS~~~hemS_2~~~hemS_1	group_10405			1
pgrR_2~~~pgrR_4~~~dmlR_5~~~pgrR_1~~~pgrR_3	group_19621			2
yfdC~~~yfdC_2	group_14460			4
group_960	group_28560			10
group_17997	ybfE			1
group_21101	alkA~~~alkA_1~~~alkA_2			1
group_10881	chuR_1~~~chuR_2~~~chuR_3~~~atsB			1
fmt	group_11166	3000454		6
yadL	glmU_2~~~glmU_1~~~lpxD_2			1
group_20736	entC~~~entC_2~~~entC_1			9
hcaE_1~~~hcaE_2~~~hcaE_3~~~hcaE_4~~~hcaE	dctB~~~dctB_1~~~kinA~~~dctB_2~~~sasA			7
vdcD~~~bsdD	group_10494			7
rluA~~~rluA_1~~~rluA_2	rluA~~~rluA_2			10
dctD~~~dctD_3~~~dctD_2~~~dctD_1	bglF_1~~~bglF~~~bglF_2~~~bglF_3			1
mdtM~~~mdtM_2~~~mdtM_1~~~mdtL_1	siaT~~~siaT_2	0000047;3000662;0000045;0000046;3000385		3
htrL~~~htrL_1~~~htrL_2	gspA_1			10
folB	cca			10
rffH_2~~~rffH_1~~~rffH	group_44132			2
group_24800	rapA_2~~~rapA_1~~~rapA_3~~~rapA			1
group_25547	gspA_1			1
ddpF~~~ddpF_1~~~ddpF_2~~~btuD_2~~~btuD_4	clpV1_3~~~clpV1_1~~~clpV1_2~~~clpV1	3000689		2
wecA_2~~~wecA~~~wecA_1	group_21216			3
rpoD	rpoD_1~~~rpoD_2~~~rpoD_3~~~rpoD			10
sucA_3~~~sucA_2~~~sucA_1	arsB~~~arsB_1~~~arsB_3~~~arsB_4~~~arsB_2			2
glyE~~~glyD	gspA_3~~~gspA_2			10
tsaD_1~~~tsaD	tsaD_2~~~tsaD_1~~~tsaD			10
btuC_2	group_31854		0000040	2
mug	patA			10
group_29149	group_28556			2
entH~~~entH_2~~~entH_1	entE			10
glnQ_3~~~glnQ_4~~~glnQ_1~~~glnQ_2	fliJ~~~fliJ_1~~~fliJ_2	3000689		1
yhdN~~~iolS	group_17706			1
cstA	pagP~~~pagP_1~~~pagP_2			9
group_18361	group_30941			1
flu_3~~~tibA~~~flu_1	ivy			1
group_275	uidB~~~uidB_2~~~uidB_1			9
group_12763	dkgB~~~dkgB_2~~~dkgB_1			9
btuC_2	group_23919			1
mug	rpoD			10
group_24318	hcaB_2~~~hcaB~~~hcaB_3~~~hcaB_1			2
ynbC~~~ynbC_2~~~ynbC_1	group_25514			3
group_39535	group_10345			3
ycjY_1~~~ycjY_2~~~ycjY_3	alsB~~~alsB_1~~~alsB_2			1
group_20792	group_8744			10
hemR_2~~~hemR_1~~~hemR_3	setA_2~~~setA_1~~~setA			9
uhpA_2~~~uhpA_1	group_18500			1
entA	entC~~~entC_2~~~entC_1			10
group_3326	group_21215			2
group_39461	group_21691			3
lsrK_2~~~lsrK_1~~~lsrK~~~lsrK_3	phnI~~~phnI_2			2
nhoA~~~nhoA_3~~~nhoA_1~~~nhoA_2	nhoA_2~~~nhoA			4
patA	ygjI_2~~~ygjI_1~~~ygjI			10
pncC_2~~~cinA~~~pncC_1~~~pncC_3	group_21499			4
papD_2~~~papD~~~papD_1	codB_3~~~codB_2~~~codB_1			1
rna_2~~~rna	citD			10
group_27315	group_23776			2
cidA	yhaI~~~yhaI_1			4
gstB_2~~~gstB_1	wapA~~~rhsC_1~~~rhsC			2
rpnA_1	group_24840			5
dmlR_2~~~dmlR_3~~~dmlR_4~~~dmlR_1~~~dmlR_5	lpdG~~~lpd			3
pdeA_1~~~pdeA_2~~~pdeA~~~pdeA_3	RBKS_2~~~RBKS_1			7
fepD_2~~~fepD_1~~~fepD	rnk_2~~~rnk			8
group_12633	manZ_2~~~manZ_1~~~manZ_3			2
hemS~~~hemS_2~~~hemS_1	group_29269		0000040	2
rna_2~~~rna	potB_2~~~potB~~~potB_1			1
group_26451	chuW			2
gspA~~~gspA_1~~~gspA_2~~~gspA_3	htrL~~~htrL_1~~~htrL_2			10
dsbG_1~~~dsbG_2~~~dsbG	fepD_2~~~fepD_1~~~fepD			6
COQ5_1~~~tam_2~~~COQ5~~~tam_1	ndhB_2~~~ndhB_1~~~hyfG_1~~~hyfG_2~~~nuoC_1~~~hyfG~~~ndhB_3			2
hmuV	group_20807	3000689		2
group_17522	tibA~~~flu~~~flu_1~~~aidAI~~~flu_4			2
pagP~~~pagP_1~~~pagP_2	rnk_2~~~rnk			9
yjgH	glxR_2~~~glxR_1	3003823		1
wcaJ_2~~~pglC~~~wcaJ	wzc_1~~~wzc~~~wzc_2			2
pgrR_2~~~pgrR_1~~~pgrR_3~~~pgrR_5	group_22015			3
dgoT_2~~~dgoT_1~~~dgoT	rbsA_2~~~xylG_1	3000661;0000071	3000689	4
group_22564	hokC_1			10
group_8913	glpR_1~~~glcR_2~~~glcR~~~srlR_2~~~srlR_3		0000038;0000013;0000052;3007378;0000007;0000035;3007379	4
namA	group_31854		0000040	1
group_40651	group_40052			2
group_21963	yafV			9
group_29533	group_10388			2
ybdO~~~ybdO_2~~~ybdO_3~~~ybdO_1	group_5784			3
group_2824	group_4334			10
dsbG_1~~~dsbG_2~~~dsbG	fes~~~fes_1~~~fes_2~~~fes_3			6
uspG_2~~~uspG	pagP~~~pagP_1~~~pagP_2			9
lpdG~~~lpd	hcaR_3~~~hcaR_1~~~hcaR_2			2
cntO_3~~~cntO	setA_2~~~setA_1~~~setA			1
lsrD_2~~~lsrD~~~lsrD_1~~~lsrD_3	sucD_2~~~sucD_1			3
iolG~~~afr~~~iolU_2	group_39070			1
group_22088	group_34807			2
group_20292	ompD~~~ompD_1~~~ompD_2~~~ompD_3		0000008;3000645	4
group_1395	fic~~~fic_2~~~fic_1			1
group_41565	group_17870			2
group_9920	agp_2~~~agp~~~agp_1			1
spaL_1~~~spaL_2~~~spaL	flu_3~~~tibA~~~flu_1			2
sfmD~~~elfC~~~elfC_1~~~fimD_3~~~fimD_4~~~fimD_1	yehF~~~yehF_1~~~yehF_2			1
ybhI_2	hcaF_2~~~hcaF~~~hcaF_1			2
group_18556	group_27315			3
otnC~~~otnC_2	ysnE			1
uppP	uppP_1~~~uppP_2~~~uppP	3000631;3000630;3000629	3000631;3000630;3000629	10
hcxA~~~hcxA_2~~~hcxA_1~~~hcxA_3	ttdT_2~~~ttdT_1			8
group_28077	etk~~~etk_2~~~etk_1			7
yvgN_2~~~yvgN_1~~~morA	group_10055		0000006	1
group_10880	group_40271			1
pgm_2~~~pgm_1~~~pgm	rhmD_1~~~rhmD_2~~~rhmD~~~rhmT		3000661;0000071	1
rsxB_2~~~rsxB_1	dlgD~~~dlgD_2~~~dlgD_1			1
group_21428	group_9655			2
group_41288	focC~~~fim~~~focC_1~~~fimC_1~~~focC_2			8
group_11789	dinG_1~~~dinG~~~dinG_2			3
ybhI_2	hcaR_3~~~hcaR_1~~~hcaR_2			2
sorM_1~~~sorM_2~~~sorM	rhsC_4~~~rhsC_5~~~rhsC_1~~~rhsC_3~~~rhsC_2~~~rhsC~~~rhsD_6~~~rhsC_10~~~rhsC_6			1
entS	uspG_2~~~uspG_1~~~uspG			4
group_39461	sucD_2~~~sucD_1			4
bacC~~~fabG_1	group_35776			1
yeaW_2~~~yeaW_1~~~yeaW	murR_2~~~ybbH			2
ebgC_1~~~ebgC	ebgC~~~ebgC_2		0000006	9
prsA~~~ppiC	group_30371	3003823;0000006		1
msmE	hokC_1			1
group_34151	group_23642	3000454		10
fepB_2~~~fepB_1~~~fepB	rna_2~~~rna			7
cbrB	group_31016			8
dmlR_4~~~dmlR_3~~~dmlR_2	dmlR_3~~~dmlR_1~~~dmlR_5~~~dmlR_4			10
group_9920	group_36329			1
group_20744	group_34378			2
fliT~~~fliT_1	group_26098			1
algC~~~algC_1~~~algC_2	group_23050			10
murR_2~~~ybbH	oxyR_4~~~benM~~~cysB_2~~~gltC_2~~~cysB_1			1
sucD_2~~~sucD_1	aglB_2~~~aglB~~~aglB_1			1
group_19878	cbrB			9
yqjD	lldR_1			10
group_21101	group_26987			2
hcaD~~~hcaD_1~~~hcaD_2	sucA_3~~~sucA_2~~~sucA_1			5
group_16347	otnC~~~otnC_2			1
group_39064	rtcA~~~rtcA_2~~~rtcA_1			4
group_20501	mshA_2~~~mshA_4~~~mshA_3~~~mshA_1			2
group_11212	bglF_1~~~bglF_2~~~bglF_3~~~bglF~~~bglF_4			2
gspA_3~~~gspA_2	gspA~~~gspA_1~~~gspA_2~~~gspA_3			10
group_19173	group_21462			8
gadB_1~~~gadA~~~gadB_2~~~gadA_2~~~gadB~~~hdc~~~gadA_1	gadB_1~~~gadB_2~~~gadB			10
cidA	hcaD~~~hcaD_1~~~hcaD_2			6
yihS~~~yihS_1~~~yihS_2	abaF_2~~~abaF_1		0000025	10
yadL	dgoK1~~~dgoK1_1~~~dgoK1_2			2
folB	tsaD_1~~~tsaD			1
entS	fepG_2~~~btuD_1~~~fepG~~~fepG_1		3000689	10
group_39441	sgrT			1
papC_2~~~papC_1~~~papC_3~~~papC_4	cra_2~~~cra_1			1
group_30193	group_9822			3
yfcO~~~yfcO_1~~~yfcO_2	group_9649			1
kdpC~~~kdpC_2	group_19969			1
fixA_3~~~fixA_1	group_27582			1
gspA_1	rfaY~~~rfaY_1~~~rfaY_2			10
curA~~~curA_1~~~curA_2	oxyR_2~~~benM~~~oxyR_3~~~cysB_2			4
rfaP~~~rfaP_2	ynbC_2~~~ynbC_1~~~ynbC			7
group_20501	group_25780			1
group_7783	group_25463			1
setA_2~~~setA_1~~~setA	group_21447			2
hcaB_2~~~hcaB~~~hcaB_3~~~hcaB_1	pdxA2			8
group_23195	abgT_2~~~abgT~~~abgT_3~~~abgT_1			3
pdeA_1~~~pdeA_2~~~pdeA~~~pdeA_3	group_21967			1
group_37098	group_18037			2
group_34502	group_24175			9
group_2366	group_40651			2
btuC_2~~~btuD_3	group_18734	3000689		2
pchR~~~cdhR~~~cdhR_1	ygjK~~~ygjK_2~~~ygjK_1			1
hcxA	group_14850			10
cbrB	cntE~~~yfcJ_2~~~yhhS_2~~~yhhS_1			4
group_10345	group_39535			2
pgm_2~~~pgm	potE_2~~~potE			10
group_17732	btuC_2			9
group_13085	ycjY_2~~~ycjY_3			2
chuW	group_40928			1
group_21128	yedA~~~yedA_3~~~yedA_2~~~yedA_1			1
pagP~~~pagP_1~~~pagP_2	fepA_2~~~fepA_1~~~fepA			1
wzzE	group_21822			3
mqsA	group_17568			1
lsrF~~~lsrF_1~~~lsrF_2	ddpA_2~~~ddpA			5
mtlK~~~mtlK_3~~~mtlK_2~~~mtlK_1	group_10516			5
ynjI_2~~~ynjI~~~ynjI_1	gatY_3~~~fba~~~kbaY_1~~~kbaY_4			1
uhpA_2~~~uhpA_1	dgoD_2~~~dgoD_1~~~dgoD			5
cbrB	group_24699			1
srmB_2~~~srmB_1	group_3727		0000073	6
group_9568	ycbV~~~ycbV_2			5
group_24928	ecfA1_1~~~ecfA1_2			1
hokE_1~~~hokE_2	group_11053		0000006	1
group_21662	yehL_2~~~yehL~~~yehL_1			2
oxyR_3~~~allS_1~~~oxyR_1~~~oxyR_2~~~pgrR_3~~~cmpR_2~~~cmpR_1~~~cynR_2~~~allS_2~~~cmpR	oxyR_1~~~hdfR_2~~~oxyR_2			1
setA_2~~~setA_1~~~setA	ybbH_2~~~ybbH			3
group_25540	glyE~~~glyD			6
group_41248	rfaP~~~rfaP_2			2
cmpR_1~~~pgrR_1~~~pgrR_2~~~pgrR_5~~~cmpR_2	group_39973			1
pagP~~~pagP_1~~~pagP_2	cstA			7
group_22085	group_26765			2
ddpF~~~ddpF_1~~~ddpF_2~~~btuD_2~~~btuD_4	group_43928	3000689		1
chiQ	chiQ~~~chiQ_2~~~chiQ_1			10
fbaA_1~~~fbaA_2	lacA_2~~~rpiB~~~lacA			10
kdpE~~~kdpE_1~~~rssB_2~~~kdpE_2	cdsA_1~~~ynbA			1
nupX_2~~~nupX~~~nupX_1	rusA_2~~~rusA_1~~~rusA_3~~~rusA~~~rusA_5			1
hycG_1~~~ndhK~~~hycG_2	group_20030			4
hcxA~~~hcxA_2~~~hcxA_1~~~hcxA_3	fepD			10
group_25176	yehF~~~yehF_2			1
group_13035	group_31132			1
hxpB_2~~~hxpB_1~~~gph_1	gatZ~~~gatZ_2~~~gatZ_1			10
manC1~~~manC1_2~~~manC1_1	etk~~~etk_2~~~etk_1			9
ygcP~~~ygcP_1~~~ygcP_2	group_39089			10
group_21448	glnE~~~glnE_2~~~glnE_1			10
group_12633	group_33824			2
curA~~~curA_1~~~curA_2	ddpC_2~~~ddpC			6
ddpA_2~~~ddpA	group_21521			4
oprM_1~~~ttgC~~~ttgF~~~oprM~~~oprM_2	paoD~~~paoD_2			1
group_21448	folB			10
atoB~~~atoB_1~~~atoB_2	pdeL~~~pdeL_2~~~pdeL_1			3
group_21161	group_5113			2
yehC_1	yehC_2~~~yehC~~~yehC_1~~~yehC_3			1
group_23020	fimA_2~~~fimA_1~~~fimA~~~fim		3003823	5
hcaC~~~hcaC_1~~~hcaC_2	oppF_1~~~oppF_2~~~btuD_5		0000069;0000051;3000461;0000072;3000385;3000689	5
namA	tynA_1~~~tynA_2~~~tynA~~~tynA_3			2
group_23231	cof~~~cof_2~~~cof_1			4
uxaB_1~~~uxaB_2~~~mtlK_1	gatD~~~gatD_1~~~gatD_2			10
pagP_2~~~pagP	pagP~~~pagP_1~~~pagP_2			10
atoD	pdeL~~~pdeL_2~~~pdeL_1			1
prsA~~~ppiC	dgcM_2~~~dgcM_3~~~dgcM_1	3003823;0000006		6
ppiC	group_21661			5
tagH	wzzB_2~~~wzzB~~~wzzB_1~~~wzzE_1			7
yqiJ~~~yqiJ_1~~~yqiJ_2	yqiJ_1~~~yqiJ_2~~~yqiJ			10
group_275	ycjY_1~~~ycjY_2~~~ycjY~~~ycjY_3~~~ycjY_4			1
rfaP_3~~~rfaP_4~~~rfaP	rfaG_2~~~rfaG			10
rhaR_1	group_40152			8
dlgD~~~dlgD_2~~~dlgD_1	group_20039			2
group_3600	fmt		3000454	4
group_21212	ycjY_1~~~ycjY_2~~~ycjY~~~ycjY_3~~~ycjY_4			1
chuW	group_8914			1
pncC_2~~~cinA~~~pncC_1~~~pncC_3	group_19073			3
pdeA_1~~~pdeA_2~~~pdeA~~~pdeA_3	group_16410			1
group_24175	group_16332			10
bglF_1~~~bglF_2~~~bglF_3~~~bglF~~~bglF_4	group_21618			1
dgoD_2~~~dgoD_1~~~dgoD	rcsC_1~~~rcsC_2~~~cckA			4
murR_2~~~ybbH	ddpF~~~ddpF_1~~~ddpF_2~~~btuD_2~~~btuD_4		3000689	4
group_8913	ltnD_2~~~ltnD_1~~~ltnD			4
group_18762	gstB_2~~~gstB_1			6
group_35630	adhE_2~~~adhE_1~~~adhE_3			1
group_3326	wecC_2~~~wecC_1~~~wecC		3000454	4
group_37106	ybdO~~~ybdO_2~~~ybdO_3~~~ybdO_1			6
yeaX~~~yeaX_2~~~yeaX_1	yjaB~~~yjaB_1			1
nadC_1~~~nadC_2	nfsA_2~~~nfsA~~~nfsA_1			2
group_10904	dgoD_2~~~dgoD_1~~~dgoD			1
rffG~~~rffG_1~~~rffG_2	group_10441			1
rfaG_2~~~rfaG	group_24320			1
rpnA_1	fabH_2~~~fabH_1			5
ybgD~~~ybgD_2~~~ybgD_1~~~ybgD_3	yahB_4~~~yahB_3			2
php_1~~~php_2	rsxC_2~~~rsxC_1~~~rnfC			1
dsbG_1~~~dsbG_2~~~dsbG	rnk			10
yfcO_2~~~yfcO~~~yfcO_1	yfcP~~~yfcQ			9
yihT	yihP_2~~~yihP_3~~~yihP_1~~~yihP			10
dlgD~~~dlgD_2~~~dlgD_1	uhpC_1~~~uhpC_2~~~uhpC_3			9
galU_2~~~galU~~~galU_1~~~galU_3~~~galF~~~galF_2~~~galF_1	group_26987			1
ybhI_2	ascG~~~ascG_1~~~ascG_2			1
ybdZ	hcxA~~~hcxA_2~~~hcxA_1~~~hcxA_3			7
group_23383	group_10082			1
potE_2~~~potE	rhmD_1~~~rhmD_2~~~rhmD~~~rhmT		3000661;0000071	1
group_31569	group_34102			1
yraI~~~yraI_2~~~yraI_1	group_21499			1
pagP_2~~~pagP	fepA_2~~~fepA~~~fepA_1~~~btuB_2			2
group_38056	elfG_1~~~elfG~~~elfG_2			1
gspA_2~~~gspA_1	glyE~~~glyD			9
group_31569	group_23050			9
dapH~~~lacA_2~~~lacA_1~~~dapH_1~~~dapH_4~~~dapH_2	manZ_2~~~manZ_3~~~manZ_1~~~agaC_2~~~agaC_1~~~sorD			1
rpoD_1~~~rpoD_2~~~rpoD_3~~~rpoD	glnE_2~~~glnE_1~~~glnE			10
manZ_2~~~manZ_1~~~manZ_3	group_33052			1
group_3426	araC_2~~~araC_1~~~araC			4
group_9730	bshB1			1
htrL~~~htrL_1~~~htrL_2	rfaY_2~~~rfaY_1~~~rfaY			10
wecB	wecC_2~~~wecC_1~~~wecC		3000454	8
group_1393	hcaE_1~~~hcaE_2~~~hcaE_3~~~hcaE_4~~~hcaE			3
group_24318	group_18233			2
group_42998	rpnA_1			7
rna~~~rna_1~~~rna_2	fes			7
group_21478	group_20550			10
group_27582	fixB_4~~~fixB_3~~~etfA~~~fixB_1~~~fixA_1~~~fixA_3~~~fixB_2			1
yeeW~~~yeeW_2	pduV_1~~~pduV_2			2
cspG_1~~~cspG_2~~~cspE_1	group_10880			1
entE	group_29902			10
yiaX1~~~yiaX1_2~~~yiaX1_1	group_15253			2
fimH_1~~~fimH_2~~~fimH_3	lpxM2~~~lpxM2_2~~~lpxM2_1			1
mug	cca			10
group_25176	group_27315			1
dppD_1~~~dppD_2	yhaI~~~yhaI_1			4
group_17713	group_37811			1
fepA_2~~~fepA_1~~~fepA	rna~~~rna_1~~~rna_2			4
group_7822	dmlR_6~~~dmlR_3~~~dmlR_4			1
group_5389	rtcA~~~rtcA_2~~~rtcA_1			1
rna_2~~~rna	hcxA~~~hcxA_2~~~hcxA_1~~~hcxA_3			9
lgoR~~~lgoR_2~~~lgoR_1	group_41327			10
group_17052	dmlR_2~~~dmlR_3~~~dmlR_4~~~dmlR_1~~~dmlR_5			1
group_14846	group_23676			10
yhdN~~~iolS	clsB~~~clsB_3			1
cdsA_1~~~ynbA	cdsA_2~~~cdsA_1			10
group_37692	bacC_2~~~bacC			2
manC1~~~manC1_2~~~manC1_1	group_23050			9
uidB~~~uidB_2~~~uidB_1	group_3600			9
group_38485	group_23398			1
dapA_3~~~dapA_1	cynT~~~cynT_1~~~cynT_2			1
fruK_1~~~araG_1~~~araG_2~~~fruK_2~~~lsrA_2	yqiK~~~yqiK_2~~~yqiK_1	3000689		1
group_25176	rhlE_1~~~recQ_1~~~rhlE_2~~~recQ_2			1
dapH~~~lacA_2~~~lacA_1~~~dapH_1~~~dapH_4~~~dapH_2	group_23050			10
ddpF~~~ddpF_1~~~ddpF_2~~~btuD_2~~~btuD_4	group_28755	3000689		1
yafN	group_41524			1
group_26431	gmd~~~fcl~~~gmd_2~~~gmd_1			10
mhpC_2~~~mhpC~~~mhpC_1	group_9484			1
group_25176	sorA~~~sorA_2			3
group_43046	group_27105			2
group_17605	lgoD_1			1
rfaG_2~~~rfaG	group_8317			2
rho	group_13280			5
group_34004	hipA~~~icsA~~~hipA_1~~~hipA_2			1
group_17041	group_27683			1
group_23119	group_4755			2
group_39174	ycjY_1~~~ycjY_2~~~ycjY~~~ycjY_3~~~ycjY_4			2
fepB	fepA_2~~~fepA~~~fepA_1~~~btuB_2			10
rnk	group_42273			1
group_3637	pgm_2~~~pgm			8
aer_1~~~aer~~~aer_2	melR_1			10
ddrA_2~~~ddrA~~~ddrA_1	php_1~~~php_2			1
group_31016	cbrB			8
entS	entC~~~entC_2~~~entC_1			10
ycaM~~~ycaM_1~~~ycaM_2	emrK_2~~~emrK_1~~~emrK			1
rfaG_2~~~rfaG~~~rfaG_1	group_23884			1
yciE_1~~~yciE~~~yciE_2	group_16409			1
group_9730	dgoK1~~~dgoK1_1~~~dgoK1_2			5
rpnA_1	oleD_2~~~oleD_1			5
yfdC~~~yfdC_2	group_17879			1
ygiF~~~ygiF_2~~~ygiF_1	patA			7
group_23195	abgB~~~abgB_2~~~abgB_1			1
yphB_2	ompL~~~ompL_1~~~ompL_2			10
group_17732	hflC_1~~~hflC_2			2
yedA~~~yedA_3~~~yedA_2~~~yedA_1	group_5458			1
group_30528	fic~~~fic_2~~~fic_1			1
group_29567	group_12233			2
group_13199	lacA_2~~~rpiB~~~lacA			10
group_17249	group_28421			1
pdeA_1~~~pdeA_2~~~pdeA~~~pdeA_3	group_19047			1
rbsC_3~~~rbsC_4	dlgD~~~dlgD_2~~~dlgD_1			3
nlpE_1~~~nlpE_2~~~nlpE	iolE			1
group_21662	rhlB_1~~~rhlB_2~~~rhlB			9
group_9822	group_21194			2
group_15161	group_25734			8
uvrD_1~~~rep_1~~~uvrD_2~~~uvrD	dapF_1~~~dapF			10
sucA_3~~~sucA_2~~~sucA_1	hcaC~~~hcaC_1~~~hcaC_2			2
group_19407	yhbO~~~yhbO_2~~~yhbO_1			7
hmuT~~~btuF_2	paaF~~~paaF_2~~~paaF_1			1
pgrR_2~~~pgrR_1~~~pgrR_3~~~pgrR_5	yjmD~~~lgoD_2~~~yjmD_1			1
rtcB~~~prfB_2~~~prfB_1~~~prfA_1~~~rtcB_2~~~rtcB_1	rhmD_1~~~rhmD_2~~~rhmD~~~rhmT		3000661;0000071	2
group_11367	rbsC_2~~~rbsC_1			1
ugpC_1	bshB1	3000689		2
group_23904	lacA~~~lacA_1~~~lacA_2		3000669	5
sucA_3~~~sucA_2~~~sucA_1	group_21437			1
pdeA_1~~~pdeA_2~~~pdeA~~~pdeA_3	group_25259			1
group_10533	mngR_3~~~nagR_2~~~mngR_1~~~nagR_1~~~mngR~~~mngR_2			5
mug_1~~~mug	cca~~~cca_1~~~cca_2			10
glnE_2~~~glnE_1~~~glnE	mug			1
yifK_1~~~yifK_2~~~yifK	group_32289			2
group_23368	group_17178			1
yfkN_2~~~yfkN	pncC_2~~~cinA~~~pncC_1~~~pncC_3			6
sfmD~~~elfC~~~elfC_1~~~fimD_3~~~fimD_4~~~fimD_1	pstS1			8
group_23374	group_21428			5
gspO~~~gspO_2~~~gspO_1	ndhB_1~~~ndhB_3~~~ndhB_2			2
uspG_2~~~uspG_1~~~uspG	entD			6
group_18240	bglB_2~~~bglB_1~~~bglB			3
oxyR_2~~~benM~~~oxyR_3~~~cysB_2	focB_2~~~focB~~~focB_1			1
group_39535	group_23676			2
group_33658	uidB~~~uidB_2~~~uidB_1			5
group_10880	etp~~~etp_2~~~etp_1			1
mshA_1~~~mshA_2~~~cotSA~~~mshA	group_18555			10
rfaP_3~~~rfaP_4~~~rfaP	rfaY_2~~~rfaY_1~~~rfaY			1
rho_2~~~rho_1~~~rho	group_23750			1
papC_2~~~papC_1~~~papC_3~~~papC_4	group_17187			6
pdeA_1~~~pdeA_2~~~pdeA~~~pdeA_3	group_7190			1
casE~~~cse3	casC_1~~~casC~~~casC_2			3
group_40471	lemA			1
uspG_2~~~uspG_1~~~uspG	group_5593			2
entH	rnk			10
yraK~~~yraK_1~~~yraK_2	yfkN_2~~~yfkN			2
wzzE	group_14173			1
group_22088	yraJ_2~~~yraJ_1~~~yraJ			1
coaA_1~~~coaA_2	coaA_2			10
group_16215	siaM~~~siaM_1~~~dctM_3~~~dctM~~~siaT~~~dctM_1~~~dctM_2			1
setA_2~~~setA_1~~~setA	btuC_2			2
group_41524	group_22987			5
group_17713	arsB~~~arsB_1~~~arsB_3~~~arsB_4~~~arsB_2			2
intA_2~~~intA_3	dkgB~~~dkgB_2~~~dkgB_1			10
ltxB~~~hlyB	group_37676			2
psuG_2~~~psuG~~~psuG_1	psuG_2~~~psuK_1~~~psuK_3~~~psuK_2~~~psuG~~~psuG_1			10
group_21450	glnE~~~glnE_2~~~glnE_1			10
group_17178	group_19621			2
group_30630	hemX~~~hemX_2~~~hemX_1			1
fixB_4~~~fixB_3~~~etfA~~~fixB_1~~~fixA_1~~~fixA_3~~~fixB_2	group_35602			2
ynbC~~~ynbC_2~~~ynbC_1	yjeO~~~yjeO_2~~~yjeO_1			1
sfaA	yciF~~~yciF_1~~~yciF_2~~~yciF_3		0000006	2
group_13090	group_10009			1
group_38352	pgrR_2~~~pgrR_1~~~pgrR_3~~~pgrR_5			2
bcr_1~~~bcr_2~~~mdtL_1	group_17997	0000055		2
group_11290	kpsT~~~kpsT_2			6
group_9920	group_32540			1
papC_1~~~papC_4~~~papC_6~~~papC_3~~~papC_2	papC_3~~~papC_2~~~papC_1~~~papC_4~~~papC~~~papC_5~~~papC_6			9
group_31762	lldD_2~~~lldD			2
cra_2	fucP~~~fucP_1~~~fucP_2			10
srmB_2~~~srmB_1	group_41565			1
atoD	dapF			1
group_34425	group_25463			4
prsA~~~ppiC	group_10698	3003823;0000006	0000040	1
rho	group_39228		0000036;0000049;0000052;0000013	1
group_13739	mshA_2~~~mshA_4~~~mshA_3~~~mshA_1			2
group_14853	group_19155			5
group_19733	acrR_2~~~acrR_1~~~acrR_3			2
group_21480	group_20550			10
group_29902	ybdZ			7
ltxB~~~hlyB~~~apxIB	yadK~~~yadK_1~~~yadK_2	3000689		1
group_37883	lyx~~~lyx_1~~~sgbH~~~lyx_3~~~lyx_2~~~sgbH_1~~~xylB_2~~~sgbH_2			2
group_28077	COQ3~~~wbdD			1
group_14932	group_13213			7
sorB_1~~~sorB_2~~~sorB~~~sorB_3	agp_2~~~agp~~~agp_1			1
etk_1~~~etk~~~etk_2~~~etk_3	group_29769			7
group_21661	bin3_1~~~bin3			1
fumA_1~~~fumA_2~~~fumA_3	group_6147			2
group_12512	phoB_1~~~phoB_2~~~phoB			1
hutX	group_23919			1
group_35034	group_38037			1
dmlR_4~~~dmlR_3~~~dmlR_2	ebgC_1~~~ebgC			7
hosA	gspM~~~gspM_1			7
adh2	group_24175			4
group_11159	rapA_2~~~rapA_1~~~rapA_3~~~rapA			3
group_2366	lyx~~~lyx_1~~~sgbH~~~lyx_3~~~lyx_2~~~sgbH_1~~~xylB_2~~~sgbH_2			2
ycfZ~~~ycfZ_2~~~ycfZ_1	yfhA_2~~~yfiZ~~~fecD~~~yfhA			1
puuB_2~~~puuB_1~~~puuB	pdxA2			4
rfaY~~~rfaY_1~~~rfaY_2	glyE~~~glyD			9
cbrB	group_22310			1
group_4755	dhaB~~~pduC~~~pduC_2~~~pduC_1			3
group_3637	atoC~~~atoC_1~~~atoC_2~~~atoC_4			2
group_24826	group_21427			1
phoR_2~~~phoR~~~phoR_1	phoR_1~~~phoR			10
group_9269	group_26951			10
edcC~~~edcC_1~~~edcC_2	group_17766			8
focC_2~~~yraI_1~~~lpfB_2~~~yraI_2~~~focC~~~fimC_3~~~focC_1~~~fimC_2	uvrD_2~~~uvrD_1~~~uvrD			1
dinG_1~~~dinG~~~dinG_2	group_24634			1
yldA	nrdE_1~~~nrdE_2~~~nrdE			3
group_23119	group_39950			2
group_23050	group_26448			10
group_28972	yadC~~~yadC_1~~~yadC_2			1
group_14477	decR~~~decR_2~~~decR_1			5
ybhI_2	arsB~~~arsB_1~~~arsB_3~~~arsB_4~~~arsB_2			2
group_38570	kgtP_1~~~kgtP_2~~~proP_1~~~proP_2		0000025	1
yhdN~~~iolS	paoD~~~paoD_2			2
hcaE_1~~~hcaE_2~~~hcaE_3~~~hcaE_4~~~hcaE	group_39232			1
dmlR_2~~~dmlR_3~~~dmlR_4~~~dmlR_1~~~dmlR_5	group_17713			3
eutB_2~~~eutB~~~eutB_1~~~eutB_3	murI_1~~~racE~~~murI_2			3
group_16517	yfdC~~~yfdC_2			2
hmuV	mrpA~~~ybgD_1~~~ybgD_2	3000689		3
yibA_2~~~yibA_1	fimA_2~~~fimA_1~~~fimA~~~fim		3003823	3
mexB~~~acrF_2~~~acrF_1~~~acrB_2~~~mdtF_2~~~mdtC_1~~~acrB_3~~~acrB_1~~~mexB_1	group_25176	0000045		6
hcpA_4~~~hcpA	pdeA_1~~~pdeA_2~~~pdeA~~~pdeA_3			3
entC~~~entC_2~~~entC_1	cstA			9
group_31016	ybiA~~~ybiA_1~~~ybiA_2			2
wecC_2~~~wecC_1~~~wecC	group_8215	3000454		7
uhpA_2~~~uhpA_1	dgoT_2~~~dgoT_1~~~dgoT		3000661;0000071	5
group_18471	rhmA~~~rhmR~~~rhmR_1~~~rhmR_2			1
group_21457	group_9269			7
oprM_1~~~ttgC~~~ttgF~~~oprM~~~oprM_2	mngR_1~~~mngR_2			3
group_30941	mshA_4~~~mshA_1~~~mshA_3~~~mshA_2			2
group_17471	group_17355			10
yjaB~~~yjaB_1~~~yjaB_2~~~yjaB_3	group_15582			3
srlR_1~~~srlR_2~~~srlR_4~~~srlR_3	hxpB_2~~~hxpB_1~~~gph_1	0000038;0000013;0000052;3007378;0000007;0000035;3007379		10
pgrR_2~~~pgrR_1~~~pgrR_3~~~pgrR_5	group_9875			1
wecA_2~~~wecA~~~wecA_1	group_22509			1
wzxC_3~~~wzxC~~~wzxC_1~~~wzxC_2	wzb~~~etp_1~~~amsI~~~etp_2			8
group_3326	group_21661			6
setA_2~~~setA_1~~~setA	feuC~~~btuC_2			3
ddpA_2~~~ddpA	yhaI~~~yhaI_1			4
hmuT~~~btuF_2	ycfZ~~~ycfZ_2~~~ycfZ_1			7
papC_3~~~papC_2~~~papC_1~~~papC_4~~~papC~~~papC_5~~~papC_6	pdhR_2~~~pdhR_1			5
group_39059	yiaJ			3
group_16643	group_43928			2
dapH_1~~~lpxD_2	dlgD~~~dlgD_2~~~dlgD_1			1
group_17178	group_2432			2
pduB	group_32427			1
entS	fepB_2~~~fepB_1~~~fepB			10
ppiC	rhlB_1~~~rhlB_2~~~rhlB			5
rcnR	group_43818	3000657;3000655;3000658;3000624;0000021;3000622;0000049;0000006;0000005		10
dctD~~~dctD_3~~~dctD_2~~~dctD_1	hcaF_2~~~hcaF~~~hcaF_1			2
dsbG_1~~~dsbG_2~~~dsbG	pagP~~~pagP_1~~~pagP_2			9
dctB~~~dctB_1~~~kinA~~~dctB_2~~~sasA	group_17870			1
puuC~~~betB~~~puuC_1~~~puuC_2	imm_2~~~imm_1~~~imm_3			1
algC~~~algC_1~~~algC_2	mshA_4~~~mshA_1~~~mshA_3~~~mshA_2			1
gspE~~~gspE_2~~~gspE_1	edcC~~~edcC_1~~~edcC_2			9
dkgB~~~dkgB_2~~~dkgB_1	clpV1_1~~~clpV1_2~~~clpV1			7
chiQ	chiP_2~~~chiP			10
group_39089	yqcE~~~yqcE_2~~~yqcE_1		3000454	10
csbX_1~~~csbX_3~~~csbX_2	gatD~~~gatD_1~~~gatD_2			10
cstA~~~cstA_1~~~cstA_2	entC			10
hcaD~~~hcaD_1~~~hcaD_2	group_17052			2
namA	ygfF~~~ygfF_2~~~ygfF_1			3
uhpA	group_14569			1
yhfX~~~yhfX_1~~~yhfX_2	elfG_3~~~lpfD_2			1
hcaD~~~hcaD_1~~~hcaD_2	dctD~~~dctD_3~~~dctD_2~~~dctD_1			5
glnQ_3~~~glnQ_4~~~glnQ_1~~~glnQ_2	group_24694	3000689		5
xylE~~~xylE_2~~~xylE_1	group_14853			10
wecC_2~~~wecC_1~~~wecC	group_42689	3000454		7
group_10494	edcC~~~edcC_1~~~edcC_2			9
group_40638	group_27105			2
group_18632	wzzB_2~~~wzzB~~~wzzB_1~~~wzzE_1			6
rbsC_2~~~lsrD_2~~~lsrD_1	group_10388			3
wecC_2~~~wecC_1~~~wecC	dgcM_2~~~dgcM_3~~~dgcM_1	3000454		6
group_5188	kduD_3~~~kduD_1~~~kduD_2			1
hmuV	rhsC_4~~~rhsC_5~~~rhsC_1~~~rhsC_3~~~rhsC_2~~~rhsC~~~rhsD_6~~~rhsC_10~~~rhsC_6	3000689		1
entE	fepD_2~~~fepD_1~~~fepD			10
group_10891	ygcS_2~~~ygcS_1~~~ygcS~~~ygcS_3			2
group_19155	group_10880			1
ybhI_2	dcuD_2~~~dcuD_1~~~dcuD_3			3
group_20792	ybfE			10
ddrA_2~~~ddrA~~~ddrA_1	group_39950			2
puuA~~~puuA_2~~~puuA_1	group_1393			4
group_14932	group_9811			7
group_26431	wzxC_3~~~wzxC~~~wzxC_1~~~wzxC_2			10
outO~~~outO_1	gspK_2~~~gspK_1~~~gspK~~~gspK_3			10
dsbG_1~~~dsbG_2~~~dsbG	entA~~~entA_1~~~entA_2			8
puuE~~~puuE_1~~~puuE_2	group_21615			1
chiA_2~~~chiA~~~chiA_1	group_11847			1
group_11610	yhbX~~~yhbX_1~~~yhbX_2~~~yhbX_4~~~yhbX_3		3000454;3000624;3000622	1
group_38015	ycjO~~~ycjO_1~~~ycjT~~~ycjO_2			1
dsbG_2~~~dsbG~~~dsbG_1	fepB			6
yfdC~~~yfdC_2	yfdC_1~~~yfdC			10
group_22088	yiaW_2~~~yiaW_1			1
gspA_1	mshA_1~~~mshA_2~~~cotSA~~~mshA			10
sorM_1~~~sorM_2~~~sorM	rhsC_2~~~rhsC_1~~~rhsC_3~~~rhsC_4~~~rhsD_2~~~rhsD_4~~~rhsC_11~~~rhsC~~~rhsD_1~~~rhsD_6~~~rhsC_6~~~rhsC_7~~~rhsC_5~~~rhsD			1
gatB~~~gatB_1~~~gatB_2	araB_2~~~xylB_2~~~araB_1			10
puuR	dppB_2~~~dppB_1			2
group_20261	caiE~~~caiE_2~~~caiE_1~~~yrdA_2~~~yrdA_1			3
group_17713	hcaR_3~~~hcaR_1~~~hcaR_2			2
dmlR_4~~~dmlR_3~~~dmlR_2	group_21450			10
puuD~~~puuD_2~~~puuD_1	ddpC_2~~~ddpC			2
murR_1~~~murR_2~~~murR_3	group_43928			5
ybbH_2~~~ybbH	yehB_3~~~yehB_1~~~yehB_2~~~yehB			1
btuR_1	bglH~~~bglH_2~~~bglH_3~~~bglH_4~~~bglH_1			5
btuC_2	mngB~~~mngB_2~~~mngB_1			4
sucA_3~~~sucA_2~~~sucA_1	hcaB_2~~~hcaB~~~hcaB_3~~~hcaB_1			2
dmlR_4~~~dmlR_3~~~dmlR_2	rpoD			10
kdpE	kdpE~~~kdpE_1~~~rssB_2~~~kdpE_2			10
entH~~~entH_2~~~entH_1	fepB			10
group_39232	yehZ~~~yehZ_3~~~yehZ_2~~~yehZ_1			3
rapA_2~~~rapA_1~~~rapA_3~~~rapA	gap_2~~~epd_1~~~gap_3~~~gap_1			1
flhA_1	fliI_1~~~fliI_2~~~atpA_1~~~fliI_3~~~fliI_4			1
dlgD~~~dlgD_2~~~dlgD_1	group_2659			2
group_40948	nagR			10
group_33699	leuD			4
group_26239	dgoK1~~~dgoK1_1~~~dgoK1_2			1
group_17611	crt~~~crt_2		0000014	2
group_13199	dgoD_2~~~dgoD_1~~~dgoD			1
group_40345	group_28556			2
cbrB	btuR_1			7
mug	group_21448			10
group_4755	group_23119			8
bglH~~~bglH_2~~~bglH_3~~~bglH_4~~~bglH_1	cntE~~~yfcJ_2~~~yhhS_2~~~yhhS_1			2
pglA~~~pglA_1~~~pglA_2	wzzB_2~~~wzzB~~~wzzB_1~~~wzzE_1			7
wecG	wecF_2~~~wecF_1~~~wecF			1
hcaB_2~~~hcaB~~~hcaB_3~~~hcaB_1	ddpA_2~~~ddpA			5
group_40325	dgoK1~~~dgoK1_1~~~dgoK1_2	3000689		1
group_25648	group_22987			5
group_39535	group_34116			1
pdeA_1~~~pdeA_2~~~pdeA~~~pdeA_3	fimC_1~~~fimC~~~fimC_2			6
bcr_1~~~bcr_2~~~mdtL_1	group_25176	0000055		6
lldD_2~~~lldD	group_19024			1
group_5458	yehC_2~~~yehC~~~yehC_1~~~yehC_3			1
yfdC~~~yfdC_2	group_42111			2
sbcC~~~sbcC_2~~~sbcC_1	group_14436			1
etp~~~etp_2~~~etp_1	kpsF~~~kpsF_1~~~kpsF_2			7
glpT~~~glpQ~~~glpQ_1~~~glpT_2~~~glpT_1~~~glpQ_2	relE_2~~~relE_1~~~relE			1
entC~~~entC_2~~~entC_1	group_20736			9
group_17568	group_17522			1
patA_1~~~patA_2~~~patA_3~~~patA	glnE_2~~~glnE_1~~~glnE			2
ddpA~~~ddpA_1~~~ddpA_2	tktA_3~~~tktA_2			1
gspL~~~gspL_1~~~gspL_2	hosA			10
group_17278	cynS~~~cyn1~~~cynS_2~~~cynS_1			2
lsrB~~~lsrB_1~~~lsrB_3~~~lsrF~~~lsrB_2	oxyR_2~~~benM~~~oxyR_3~~~cysB_2			2
group_10052	clpV1_3~~~clpV1_1~~~clpV1_2~~~clpV1			1
mngA_4~~~mngA_3~~~mngA~~~mngA_2~~~mngA_1	cntO_3~~~cntO			1
group_18251	prn			3
hcaD~~~hcaD_1~~~hcaD_2	group_8920			2
group_3518	uidB~~~uidB_2~~~uidB_1			9
fepG	group_21366			10
group_16643	group_16199			1
group_17713	hcaC~~~hcaC_1~~~hcaC_2			2
mhpB_2~~~mhpB_1~~~mhpB	group_9484			1
wzb~~~etp_1~~~amsI~~~etp_2	group_30942			10
lemA	yqcG			10
group_43861	tsaD_2~~~tsaD_1~~~tsaD			6
COQ5_1~~~tam_2~~~COQ5~~~tam_1	paaJ_1~~~paaJ~~~paaJ_2			1
hcaB_2~~~hcaB~~~hcaB_3~~~hcaB_1	oxyR_2~~~benM~~~oxyR_3~~~cysB_2			8
uidB~~~uidB_2~~~uidB_1	group_17755			1
appA_2~~~appA	appA~~~appA_2~~~appA_1			10
group_24826	group_19298			3
gamA_2~~~nagB_3~~~nagB_2~~~gamA~~~nagB_1~~~nagB_4~~~gamA_1	group_18972			2
ycfZ~~~ycfZ_2~~~ycfZ_1	hemR_2~~~hemR_1~~~hemR_3			3
rep~~~rep_1	group_26492			2
group_18555	gspA_2~~~gspA_1			7
mdlB~~~mdlB_1~~~mdlB_2	group_22826	3000689		1
group_30941	etk~~~etk_2~~~etk_1			10
entE_1~~~entE_2~~~entE	group_20736			8
rhaR_1	group_18090			1
yjgH	dhaD	3003823		1
fimA_2~~~fimA_1~~~fimA~~~fim	group_24566	3003823		2
fepD_2~~~fepD_1~~~fepD	entE			10
fes~~~fes_1~~~fes_2~~~fes_3	fepG			10
group_18555	group_13455			7
group_17278	ddpF~~~ddpF_1~~~ddpF_2~~~btuD_2~~~btuD_4		3000689	1
ygiF_1~~~ygiF	dmlR_4~~~dmlR_3~~~dmlR_2			10
manC1~~~manC1_2~~~manC1_1	mshA_4~~~mshA_1~~~mshA_3~~~mshA_2			1
group_8920	fhlA_2~~~fhlA			2
group_19155	mbtB~~~dltA_3~~~dltA~~~angR~~~mbtB_1~~~dltA_1			1
hcaE_1~~~hcaE_2~~~hcaE_3~~~hcaE_4~~~hcaE	arnC_4~~~arnC_3~~~arnC_5~~~arnC_2			1
yqjC	group_20550			10
group_14932	group_11813			8
group_21101	group_13739			9
group_17249	ampG_1~~~ampG_2			1
wecB	prsA~~~ppiC		3003823;0000006	8
group_17052	hcaB_2~~~hcaB~~~hcaB_3~~~hcaB_1			3
group_23050	algC~~~algC_1~~~algC_2			8
galE_2~~~lnpD~~~galE_1	cysE_1~~~cysE_2			1
group_1393	group_21521			2
emrB_2~~~emrB_1~~~emrB_3	esiB~~~esiB_1~~~esiB_2~~~hcpA			4
pgrR_3~~~pgrR_1~~~pgrR~~~pgrR_4~~~pgrR_2	group_23368			2
COQ5_1~~~tam_2~~~COQ5~~~tam_1	hokE_1~~~hokE_2~~~hokE_3			2
group_38056	lsrF~~~lsrF_1~~~lsrF_2			1
rhlB_1~~~rhlB_2~~~rhlB	group_13587			1
ddpX~~~ddpA_2~~~ddpX_1	exuT_2~~~exuT_4~~~exuT_1~~~exuT_3		3000661;0000071	1
group_28541	group_10998			10
group_17212	pdeA_1~~~pdeA_2~~~pdeA~~~pdeA_3			7
dppD_1~~~dppD_2	dmlR_2~~~dmlR_3~~~dmlR_4~~~dmlR_1~~~dmlR_5			3
alkA~~~alkA_1~~~alkA_2	dnaK_1~~~dnaK_2			8
group_3935	ecdB~~~ecdB_1~~~ecdB_2			6
group_10510	group_28282			2
gamA_2~~~nagB_3~~~nagB_2~~~gamA~~~nagB_1~~~nagB_4~~~gamA_1	gcvA_1~~~gcvA_2~~~hdfR_3			2
rho_2~~~rho_1~~~rho	group_30021			1
fldP	yeaW_2~~~yeaW_1~~~yeaW			4
xylB_1~~~xylB	srlR_1~~~srlR_2~~~srlR_4~~~srlR_3		0000038;0000013;0000052;3007378;0000007;0000035;3007379	10
pagP~~~pagP_1~~~pagP_2	pagP_2~~~pagP			10
group_25438	yciF~~~yciF_1~~~yciF_2~~~yciF_3		0000006	2
ghrA_1~~~ghrA_2~~~ghrA_3~~~ghrA	ghrA_2~~~ghrA_1~~~ghrA			10
dkgB~~~dkgB_2~~~dkgB_1	group_17246			8
yedI~~~yedI_1~~~yedI_2	group_16702			3
mqsA	ecfA1_1~~~ecfA1_2			1
group_18251	group_31854		0000040	2
yjjW_2~~~yjjW	yjjW~~~yjjW_1			10
btuC_2	paaD~~~paaE~~~paaE_2~~~hmp_2~~~paaE_1			1
group_8744	group_20792			10
group_19878	group_43922			1
ggt_1	pduV_1~~~pduV_2			1
hcaE_1~~~hcaE_2~~~hcaE_3~~~hcaE_4~~~hcaE	group_22428			2
puuA~~~puuA_2~~~puuA_1	group_18236			3
gnd_2~~~gnd_1	entH~~~entH_2~~~entH_1			1
fepB	group_29902			10
dctB~~~dctB_1~~~kinA~~~dctB_2~~~sasA	lsrG~~~lsrG_2~~~lsrG_1			1
fes	fes~~~fes_1~~~fes_2~~~fes_3			10
group_10533	group_17870			1
yfkN_2~~~yfkN	fdm~~~tdh_1~~~tdh_3			6
group_35630	pduV_1~~~pduV_2			1
ycbU~~~ycbU_2	sfmD~~~elfC~~~elfC_1~~~fimD_3~~~fimD_4~~~fimD_1			8
group_40993	group_40908			1
hcaR_3~~~hcaR_1~~~hcaR_2	oppF_1~~~oppF_2~~~btuD_5		0000069;0000051;3000461;0000072;3000385;3000689	5
tmcA_1~~~tmcA~~~tmcA_2	tmcA			10
yqjD	group_21477			10
group_15807	yciF~~~yciF_1~~~yciF_2~~~yciF_3		0000006	1
chiP_2~~~chiP	fur			10
lpdG~~~lpd	lsrF~~~lsrF_1~~~lsrF_2			4
dsbL~~~dsbL_2~~~dsbL_1	mipA_1~~~mipA_3~~~mipA_2			1
salL	group_40957			1
group_8215	mdlB~~~mdlB_1~~~mdlB_2		3000689	1
bcr_1~~~bcr_2~~~mdtL_1	ycfZ~~~ycfZ_2~~~ycfZ_1	0000055		1
nhaK_2~~~nhaK_1	lgoT_1~~~lgoT~~~lgoT_2	3000624;3000622	3000661;0000071	10
focB_2~~~focB~~~focB_1	murR_2~~~ybbH			5
dgoA_1~~~dgoA_2~~~dgoA	group_34151		3000454	1
group_39461	group_1393			7
pgrR_5~~~pgrR_4~~~pgrR_2	yadC~~~yadC_1~~~yadC_2			2
group_23904	group_9791			2
rbtD~~~rbtD_1~~~rbtD_2	gatY~~~gatY_1~~~gatY_2			10
dctD~~~dctD_3~~~dctD_2~~~dctD_1	bdcA_1~~~bdcA~~~bdcA_2			1
group_39174	rapA_2~~~rapA_1~~~rapA_3~~~rapA			1
entS_1~~~entS_2~~~entS	ttdT_2~~~ttdT_1			8
puuB_2~~~puuB_1~~~puuB	dapA_3~~~dapA_1			4
kefG~~~kefF_2~~~kefF_1	nlpE~~~nlpE_1~~~nlpE_2			6
dgoK1~~~dgoK1_2~~~dgoK1_1~~~dgoK1_3	paoA~~~paoA_2~~~paoA_1			1
group_4867	yifK_1~~~yifK_2~~~yifK			4
ycfZ~~~ycfZ_2~~~ycfZ_1	hmuU~~~hmuU_2~~~hmuU_1~~~hmuU_3			3
group_4792	yafO~~~yafP~~~yafP_2			1
sorC_1	gltR~~~hdfR_2~~~yofA~~~yofA_1~~~gltR_2		3000456;3000385;3000382	1
group_6851	fic~~~fic_2~~~fic_1			2
yadL	yiaM_1~~~yiaM~~~yiaM_2			3
entC	cstA~~~cstA_1~~~cstA_2			9
pgrR_2~~~dmlR_5~~~pgrR_1~~~pgrR_3	COQ5_1~~~tam_2~~~COQ5~~~tam_1			4
focB_2~~~focB~~~focB_1	group_34378			1
group_37720	kpsU~~~kpsU_2~~~kpsU_1			1
group_37358	dgcQ~~~dgcQ_1~~~dgcQ_3~~~dgcQ_2			6
fepG	fepA_2~~~fepA~~~fepA_1~~~btuB_2			10
group_39461	group_17052			7
group_26077	tmcA_1~~~tmcA~~~tmcA_2			2
group_19805	astD_2~~~astD_1~~~adhE_2			1
kgtP_1~~~kgtP_2~~~proP_1~~~proP_2	ldrA_1~~~ldrA_2~~~ldrA_3	0000025		2
group_20501	cstA			1
ttdB_1~~~ttdB~~~ttdB_2	ttdB_1~~~ttdB_2~~~ttdB			10
araJ_1~~~araJ_2~~~araJ	araJ~~~araJ_2~~~araJ_1~~~sotB_2	3000385	3000385	10
group_20786	fur			10
group_17178	yehB_3~~~yehB_1~~~yehB_2~~~yehB			2
fepE~~~fepE_1~~~fepE_2	group_23936			1
fimA_2~~~fimA_1~~~fimA~~~fim	group_9390	3003823		1
etp~~~etp_2~~~etp_1	intA_1~~~intS_2~~~intS_1~~~intS_3~~~intS_5~~~intA_5~~~intA_4~~~intA_2~~~intA_3~~~intS_4~~~intS_7~~~intS			1
lyx~~~lyx_1~~~sgbH~~~lyx_3~~~lyx_2~~~sgbH_1~~~xylB_2~~~sgbH_2	sgbH_1~~~sgbH~~~sgbH_2			10
dppD_1~~~dppD_2	puuA~~~puuA_2~~~puuA_1			2
group_16693	dgoT_2~~~dgoT_1~~~dgoT		3000661;0000071	8
hmuV	setA_2~~~setA_1~~~setA	3000689		9
group_21366	fepA_2~~~fepA_1~~~fepA			10
etp~~~etp_2~~~etp_1	group_29545			7
dcuD_2~~~dcuD_1~~~dcuD_3	col~~~pys1~~~pys2		0000049;0000052;0000013	2
entD	fepB_2~~~fepB_1~~~fepB			10
yiaX1~~~yiaX1_2~~~yiaX1_1	yhaI~~~yhaI_1			5
fliS_2~~~fliS~~~fliS_1	group_37358			5
dgoK1~~~dgoK1_1~~~dgoK1_2	group_17213			2
pchR~~~cdhR~~~cdhR_1	appA~~~appA_2~~~appA_1			1
aaeA_3~~~aaeA_1~~~emrA_2~~~emrA_1~~~mdtN_1	icsA_1~~~icsA_2~~~icsA~~~icsA_3			2
lyx_2~~~xylB_3~~~yiaO_2~~~yiaO~~~yiaO_1~~~xylB_1~~~lyx~~~lyx_1~~~xylB_2	yadL			1
group_15161	group_39235			1
group_20501	group_23715			1
ygiS_2~~~ygiS_1~~~ygiS	group_3637			10
aplK	yciE_1~~~yciE~~~yciE_2			1
lplT~~~lplT_1~~~lplT_2	group_10445			10
ompL~~~ompL_1~~~ompL_2	group_38723			10
citD_2~~~citD	group_21366			3
murR_2~~~ybbH	katE_2~~~katE~~~katE_1			1
group_19969	group_38365			2
group_17178	group_37840			4
group_26149	group_21215			3
yheI~~~yheI_2~~~yheI_1~~~btuD_5	group_2539	3000689		5
group_21428	group_27949			4
pgm_2~~~pgm	group_3637			6
yhdN~~~iolS	yraJ_2~~~yraJ_1~~~yraJ			1
btuC_2~~~btuD_3	group_32540	3000689		1
bdcA_1~~~bdcA~~~bdcA_2	arcA_2~~~arcA_1			1
group_3637	atoA~~~atoA_1			2
group_19973	srmB_2~~~srmB_1			2
citD	msmE			1
adh1	hcaB_2~~~hcaB~~~hcaB_3~~~hcaB_1			3
cspG_1~~~cspG_2~~~cspE_1	kpsF~~~kpsF_1~~~kpsF_2			1
group_38705	dinG_1~~~dinG~~~dinG_2			1
group_43197	emrK~~~emrK_1~~~emrK_2			1
group_17713	bglH_2~~~bglA_2~~~bglH_1~~~bglH~~~bglH_3			1
group_15323	tmcA_1~~~tmcA~~~tmcA_2			2
fepB_2~~~fepB_1~~~fepB	entS			10
hutX	group_8368			4
focC_2~~~yraI_1~~~lpfB_2~~~yraI_2~~~focC~~~fimC_3~~~focC_1~~~fimC_2	icsA_2~~~icsA~~~icsA_1~~~bmaC~~~icsA_3			5
group_3637	apbC_3~~~apbC_2~~~apbC_1~~~apbC			1
group_22774	pgaD			1
ycaM~~~ycaM_1~~~ycaM_2	group_20030			1
sucC_2~~~sucC_3	group_37811			1
otnI_2~~~otnI~~~otnI_1	group_14569			1
group_14849	gatY~~~gatY_1~~~gatY_2			1
pncC_2~~~cinA~~~pncC_1~~~pncC_3	group_10286			1
otnI_2~~~otnI~~~otnI_1	group_16610			1
group_21691	group_3564			1
COQ5_1~~~tam_2~~~COQ5~~~tam_1	group_18734			2
yqjE	group_27198			1
group_17605	group_38110			1
araB_2~~~xylB_2~~~araB_1	srlR_1~~~srlR_2~~~srlR_4~~~srlR_3		0000038;0000013;0000052;3007378;0000007;0000035;3007379	10
csbX~~~csbX_1~~~yoaB	gatC_1~~~gatB_2~~~gatC~~~gatB~~~gatC_2~~~gatC_3			10
yfhA_2~~~yfiZ~~~fecD~~~yfhA	setA_2~~~setA_1~~~setA			1
rhaR_2~~~rhaR_3~~~rhaS_1~~~rhaR_1	group_4755			2
hmuT~~~btuF_2	group_32821			2
htrE_2~~~htrE_1~~~htrE	rhaR_1~~~rhaR_3~~~rhaR_2~~~rhaR_5~~~rhaR_4			2
rna~~~rna_1~~~rna_2	entD			6
group_1393	group_37811			1
lsrD_2~~~lsrD~~~lsrD_1~~~lsrD_3	ybhI_2			3
group_16718	group_22733			2
group_23375	ydjF~~~ydjF_3~~~ydjF_4~~~ydjF_1		0000038;0000013;0000052;3007378;0000007;0000035;3007379	2
group_29902	entC			8
group_42272	group_20501			10
group_39461	group_3727		0000073	4
uspG_2~~~uspG_1~~~uspG	rrrD_6~~~rrrD_1~~~rrrD_5~~~rrrD_2~~~rrrD_10~~~rrrD_4~~~rrrD_3~~~rrrD			1
group_17858	group_19626			2
ttuB_1~~~ttuB_2~~~ttuB	group_19718	3000661;0000071		10
group_39461	group_8920			7
entS	entD~~~entD_1			8
bglF_1~~~bglF_2~~~bglF_3~~~bglF~~~bglF_4	group_24198			1
group_17953	group_11847			1
group_39950	pduA~~~pduA_2~~~pduA_1		0000008;3000624;3000622;3000645	1
group_20906	group_23383			1
group_21662	wecC_2~~~wecC_1~~~wecC		3000454	8
group_24315	group_18556			3
group_4307	prlF			1
COQ5_1~~~tam_2~~~COQ5~~~tam_1	group_6872			1
fepA_2~~~fepA_1~~~fepA	entA~~~entA_1~~~entA_2			6
group_11290	intA_1~~~intS_2~~~intS_1~~~intS_3~~~intS_5~~~intA_5~~~intA_4~~~intA_2~~~intA_3~~~intS_4~~~intS_7~~~intS			1
group_9362	group_10505			4
etk~~~etk_2~~~etk_1	group_35503			5
etp~~~etp_2~~~etp_1	group_41157			2
group_13035	group_23195			2
puuD~~~puuD_2~~~puuD_1	group_18236			1
group_31176	yfcO_2~~~yfcO~~~yfcO_1			10
wecA	rep~~~rep_1			6
otnI_2~~~otnI~~~otnI_1	group_9632			2
ycbV_1~~~ycbV~~~sfmF~~~fimF_1~~~fimF_2~~~fimF_3	yehF~~~yehF_1~~~yehF_2			1
hcaF_2~~~hcaF~~~hcaF_1	oppF_1~~~oppF_2~~~btuD_5		0000069;0000051;3000461;0000072;3000385;3000689	5
ybfE	fur			10
pgrR_2~~~dmlR_5~~~pgrR_1~~~pgrR_3	agp~~~agp_2~~~agp_1			1
group_43963	group_23642			1
lsrF~~~lsrF_1~~~lsrF_2	oppF_1~~~oppF_2~~~btuD_5		0000069;0000051;3000461;0000072;3000385;3000689	5
lpdG~~~lpd	caiT_2~~~betL~~~caiT_1~~~betT1~~~caiT			4
gatZ~~~gatZ_2~~~gatZ_1	csbX_1~~~csbX_3~~~csbX_2			10
group_15771	acuI~~~acuI_1~~~acuI_2			1
group_11054	ivy			1
pgrR_3~~~pgrR_1~~~pgrR~~~pgrR_4~~~pgrR_2	group_23776			4
ttdA_2~~~ttdA	ttdA~~~ttdA_1~~~ttdA_2~~~ttdA_3			10
atoA~~~atoA_1	sacA~~~sacA_1~~~sacA_2			2
group_27266	papC_3~~~papC_2~~~papC_1~~~papC_4~~~papC~~~papC_5~~~papC_6			1
hyfA_5~~~hyfA_4~~~hyfA_2~~~hyfA_1	kdpC_1~~~kdpC			2
uspG_2~~~uspG_1~~~uspG	group_39373			2
dapA_3~~~dapA_1	hcaB_2~~~hcaB~~~hcaB_3~~~hcaB_1			3
rffH_2~~~rffH_1~~~rffH	rep			1
fldP	srmB_2~~~srmB_1			4
group_24840	rpnA_1			7
group_40345	yciF~~~yciF_1~~~yciF_2~~~yciF_3		0000006	1
group_4750	csqR_1~~~csqR_2~~~csqR		0000038;0000013;0000052;3007378;0000007;0000035;3007379	5
yhbX~~~yhbX_1~~~yhbX_2~~~yhbX_4~~~yhbX_3	group_3930	3000454;3000624;3000622		10
group_20501	group_21101			10
entS_1~~~entS_2~~~entS	fepB			10
dmlA~~~leuB_1~~~dmlA_2~~~dmlA_1	btuB_4~~~fatA_2~~~fcuA~~~fcuA_1~~~fatA_1~~~fatA			1
potB_2~~~potB~~~potB_1	group_20541			2
group_1393	hcaC~~~hcaC_1~~~hcaC_2			3
group_13739	group_20725			1
group_38570	dppD_1~~~dppD_2			3
hcaD~~~hcaD_1~~~hcaD_2	dppD_1~~~dppD_2			6
dgoD_2~~~dgoD_1~~~dgoD	group_39059			2
fepA_2~~~fepA_1~~~fepA	entH~~~entH_2~~~entH_1			6
group_11956	group_9822			1
ycjY_2~~~ycjY_1	apbC			1
srmB_2~~~srmB_1	group_24318			6
group_15161	higB_2~~~higB~~~higB_1~~~higB_3			8
group_26431	group_28077			10
group_15161	group_38670			8
group_34119	yhaV~~~yhaV_2~~~yhaV_1			1
pdeA_1~~~pdeA_2~~~pdeA~~~pdeA_3	group_9800			2
hcaC~~~hcaC_1~~~hcaC_2	group_8920			8
group_8920	yfeW_1~~~yfeW~~~yfeW_2			1
yiaX1~~~yiaX1_2~~~yiaX1_1	emrK~~~emrK_1~~~emrK_2			1
group_2366	group_17369			1
gatD~~~gatD_1~~~gatD_2	xylB_1~~~xylB			10
dlgD~~~dlgD_2~~~dlgD_1	group_17889			1
cpdA_1~~~sbcD_1~~~sbcD~~~sbcD_2	sbcD			10
group_23050	wcaJ~~~wcaJ_2~~~wcaJ_1			1
fur	chiP_2~~~chiP			10
glnS_3~~~glnS_2~~~glnS_4~~~glnS_5~~~glnS~~~glnS_1	chiP_2~~~chiP_1~~~chiP_3~~~chiP			10
dctD~~~dctD_3~~~dctD_2~~~dctD_1	group_18233			2
group_24320	ldrA~~~ldrA_2~~~ldrA_1~~~ldrA_3			1
entH~~~entH_2~~~entH_1	fepA_2~~~fepA_1~~~fepA			6
pgrR_5~~~pgrR_4~~~pgrR_2	group_28541			1
ycbV~~~ycbV_2	rhmT_2~~~rhmT~~~rhmT_1		3000661;0000071	1
ybhI_2	bglH_2~~~bglA_2~~~bglH_1~~~bglH~~~bglH_3			1
ddpA_2~~~ddpA	puuB_2~~~puuB_1~~~puuB			4
cof~~~cof_2~~~cof_1	group_32562			1
hmuV	agp_2~~~agp~~~agp_1	3000689		2
gnd_2~~~gnd_1	group_14850			1
rho_2~~~rho_1~~~rho	group_30302			1
group_26951	aer_1~~~aer~~~aer_2			10
group_21408	pdeA_1~~~pdeA_2~~~pdeA~~~pdeA_3			7
group_39691	group_15161			1
hcpA_4~~~hcpA	fic~~~fic_2~~~fic_1			1
dppD_1~~~dppD_2	ygiW_1~~~ygiW_2~~~ygiW_3			3
uhpA_2~~~uhpA_1	group_23503			1
yfhA_2~~~yfiZ~~~fecD~~~yfhA	yehB_3~~~yehB_1~~~yehB_2~~~yehB			1
yjdJ~~~yjdJ_2~~~yjdJ_1	yjdJ			10
pgrR_5~~~pgrR_4~~~pgrR_2	dgoA_1~~~dgoA_2~~~dgoA			4
dctB~~~dctB_1~~~kinA~~~dctB_2~~~sasA	lsrF~~~lsrF_1~~~lsrF_2			5
yfdC~~~yfdC_2	group_33819			10
lpfB_2~~~lpfB~~~lpfB_1	lyx~~~lyx_1~~~sgbH~~~lyx_3~~~lyx_2~~~sgbH_1~~~xylB_2~~~sgbH_2			1
ycfZ~~~ycfZ_2~~~ycfZ_1	hmuT~~~btuF_2			3
sucD_2~~~sucD_1	hcaC~~~hcaC_1~~~hcaC_2			2
pezT	group_43273	3000176;3000675;3000145;3000583;3000682;3000156;3000584;3000669;0000027;3000672;0000065;3000673;0000046;3000679;0000057;3000681;0000066;0000006;3000674;3000677;3000158;3000678;3000680;3000867		3
lacR	manZ_2~~~manZ_1~~~manZ_3			1
group_22088	group_18540			1
acuR	fimD_2~~~fimD_1~~~fimD_3~~~fimD_4~~~fimD			1
ddpC_2~~~ddpC	group_38570			6
btuC_2~~~btuD_3	hlyE_2~~~hlyE_1~~~hlyE	3000689		1
wecB_2~~~wecB_3~~~wecB~~~wecB_1	group_42158			2
sucD_2~~~sucD_1	arsB~~~arsB_1~~~arsB_3~~~arsB_4~~~arsB_2			2
mug_1~~~mug	ebgA_2~~~ebgA_1~~~ebgA			10
dkgB~~~dkgB_2~~~dkgB_1	group_23789			10
mdtO~~~mdtO_1~~~mdtO_2	btuD_1~~~araG_2~~~araG_1~~~btuD_4~~~mdtO~~~btuD_2~~~mdtO_2~~~mdtO_1			9
yaeQ~~~yaeQ_2~~~yaeQ_1	yaeQ_1~~~yaeQ			10
dppD_1~~~dppD_2	bdcR			1
hcaC~~~hcaC_1~~~hcaC_2	dctB~~~dctB_1~~~kinA~~~dctB_2~~~sasA			7
group_10052	alsE_2~~~alsE_3~~~alsE			3
group_21822	prsA~~~ppiC		3003823;0000006	3
group_14850	fepB			10
gfcB_1~~~gfcB_2~~~gfcB	intA_1~~~intS_2~~~intS_1~~~intS_3~~~intS_5~~~intA_5~~~intA_4~~~intA_2~~~intA_3~~~intS_4~~~intS_7~~~intS			1
murR_2~~~ybbH	emrK~~~emrK_1~~~emrK_2			1
group_31016	bglG_1~~~bglG~~~bglG_2			4
group_37106	dgcQ~~~dgcQ_1~~~dgcQ_3~~~dgcQ_2			6
group_17249	chuR_1~~~chuR_2~~~chuR_3~~~atsB			2
ebgC~~~ebgC_2	group_9270	0000006		10
rarD_1~~~rarD~~~rarD_2	group_11057			2
yphB_2	yihQ~~~yihQ_1~~~yihQ_2			10
group_43968	yafV			9
group_32872	group_17997			1
group_13739	entH			1
group_21661	group_12948			1
yjgH	dhaL_2~~~dhaL_1	3003823		1
group_17568	mqsR			1
rfaG_2~~~rfaG	rfaP_3~~~rfaP_4~~~rfaP			10
glpG_1~~~glpG_2~~~glpG_3~~~aarA	tibA~~~aidAI~~~flu_1~~~flu_2~~~flu_3~~~flu			2
group_14932	pld1_1~~~fdh~~~pld1~~~pld1_2			2
dctB~~~dctB_1~~~kinA~~~dctB_2~~~sasA	hcaC~~~hcaC_1~~~hcaC_2			7
group_10052	group_41565			3
group_8920	dmlR_2~~~dmlR_3~~~dmlR_4~~~dmlR_1~~~dmlR_5			1
mexA~~~acrA_1~~~acrE_2~~~ttgA	paoD~~~paoD_2	0000030		1
nicS	group_34151	3000454	3000454	9
mqsA	ecfA1_2~~~ecfA1_1~~~glnQ_3~~~ecfA1			1
group_26451	hmuU~~~hmuU_2~~~hmuU_1~~~hmuU_3			2
yeaX~~~yeaX_2~~~yeaX_1	group_32404			1
hyfR_2~~~hyfR_1~~~hyfR~~~norR_1	crfC_1~~~der_2~~~crfC_2~~~crfC_3~~~der_1~~~der_3			1
rfaB~~~rfaB_1~~~rfaB_2	gspA_1			4
hmuU~~~hmuU_2~~~hmuU_1~~~hmuU_3	group_40928			1
yqcE~~~yqcE_2~~~yqcE_1	group_35592	3000454		1
group_23368	btuC_2~~~btuD_3		3000689	1
fliS_2~~~fliS~~~fliS_1	group_5458			4
group_16225	group_23503			1
pld1_1~~~fdh~~~pld1~~~pld1_2	malR~~~purR_2~~~ccpA~~~purR_1~~~degA_2~~~degA			1
group_4792	chiP_2~~~chiP			1
hcaB_2~~~hcaB~~~hcaB_3~~~hcaB_1	sucC_2~~~sucC_3			8
group_14853	group_17899			2
rna_2~~~rna	entD~~~entD_1			6
group_8744	glnS			9
rep~~~rep_1	group_42689			8
group_43197	ddpC~~~ddpC_1~~~ddpC_2			4
kdgR_2~~~kdgR_1	group_27105			1
caiT_2~~~betL~~~caiT_1~~~betT1~~~caiT	pnuC_2			1
group_9814	chuR_3~~~chuR~~~chuR_2~~~chuR_1~~~atsB			3
group_17178	group_9774			1
entA~~~entA_1~~~entA_2	citD_2~~~citD			7
group_9362	group_14932			1
higA~~~higA_1~~~higA_2	group_15161			5
ynbC_2~~~ynbC_1~~~ynbC	ynbC~~~ynbC_2~~~ynbC_1			10
fljB_2~~~fliC_1~~~fliC~~~fljB~~~fliC2~~~fliC1	fliD~~~fliD_2			10
group_9226	papC_2~~~papC_1~~~papC_3~~~papC_4			8
group_4755	group_19121			8
rfaY~~~rfaY_1~~~rfaY_2	rfaY_2~~~rfaY_1~~~rfaY			10
cca	ygjI_2~~~ygjI_1~~~ygjI			9
puuC~~~betB~~~puuC_1~~~puuC_2	group_23195			1
elfG_1~~~elfG~~~elfG_2	rhmT_2~~~rhmT~~~rhmT_1		3000661;0000071	1
oppF_1~~~oppF_2~~~btuD_5	ygiW_1~~~ygiW_2~~~ygiW_3	0000069;0000051;3000461;0000072;3000385;3000689		3
mprA_2~~~mprA_1	yehF~~~yehF_1~~~yehF_2			1
dmlR_2~~~dmlR_3~~~dmlR_4~~~dmlR_1~~~dmlR_5	group_9686			1
group_20725	uspG_2~~~uspG_1~~~uspG			10
entD	entE_1~~~entE_2~~~entE			9
btuC_2	uhpA			5
pgrR_3~~~pgrR_1~~~pgrR~~~pgrR_4~~~pgrR_2	mrpA~~~ybgD_1~~~ybgD_2			2
bglF_1~~~bglF_2~~~bglF_3~~~bglF~~~bglF_4	group_18240			4
group_21618	group_20101			1
group_37106	fliE~~~fliE_2			2
rfaP~~~rfaP_2	rfaB~~~rfaB_1~~~rfaB_2			10
pgrR_5~~~pgrR_4~~~pgrR_2	group_23642			1
glyE~~~glyD	gspA_2~~~gspA_1			10
csbX~~~csbX_1~~~yoaB	gatB~~~gatB_1~~~gatB_2			10
group_21462	yqjI			10
group_43197	group_13035			4
wecC_2~~~wecC_1~~~wecC	cscB_1~~~cscB_2~~~cscB	3000454		2
puuP_1~~~puuP_2~~~puuP	yjaB~~~yjaB_1			3
hcaR_3~~~hcaR_1~~~hcaR_2	arnC_4~~~arnC_3~~~arnC_5~~~arnC_2			1
group_36029	group_18709			2
group_2659	yiaJ			1
group_34102	wcaJ~~~wcaJ_2~~~wcaJ_1			1
group_18251	paoD~~~paoD_2			1
hcaR_3~~~hcaR_1~~~hcaR_2	group_9333			4
fepA_2~~~fepA~~~fepA_1~~~btuB_2	fepD			10
chiQ~~~chiQ_2~~~chiQ_1	group_43721			10
group_35599	corA_3~~~corA			2
folB	group_21462			8
group_40604	fhlA_2~~~fhlA			2
group_25440	rfaP~~~rfaP_2			10
group_43197	mepH_2~~~mepH_1			6
sucA_3~~~sucA_2~~~sucA_1	group_22982			1
group_24040	fic~~~fic_2~~~fic_1			1
aer_3~~~aer_1~~~aer	aer_1~~~aer~~~aer_2			9
lpfB_2~~~lpfB~~~lpfB_1	dgoK1~~~dgoK1_1~~~dgoK1_2			4
yciE_1~~~yciE~~~yciE_2	rbsC_1			1
entA	fepG_2~~~btuD_1~~~fepG~~~fepG_1		3000689	9
yphB_2	yihV~~~yihV_1~~~yihV_2			10
group_21919	group_24175			1
pgm_2~~~pgm	lpfB~~~lpfB_2~~~lpfB_1			2
group_10139	appA~~~appA_2~~~appA_1			2
group_29902	rrrD_6~~~rrrD_1~~~rrrD_5~~~rrrD_2~~~rrrD_10~~~rrrD_4~~~rrrD_3~~~rrrD			1
group_22088	group_19155			3
group_34357	group_25463			4
group_6049	group_39462			1
tibA~~~flu~~~flu_1~~~aidAI~~~flu_4	group_36987			1
epd_1~~~gap_2~~~epd_2~~~gap	group_18264			2
group_17178	group_17997			2
group_21101	group_28077			2
group_11212	otnC~~~otnC_2			1
rna_2~~~rna	entE_1~~~entE_2~~~entE			7
ddpF~~~ddpF_1~~~ddpF_2~~~btuD_2~~~btuD_4	group_10533	3000689		4
ebgC~~~ebgC_2	group_26951	0000006		10
hutG~~~hutG_1~~~hutG_2	ycjY_1~~~ycjY_2~~~ycjY~~~ycjY_3~~~ycjY_4	0000025		2
ldrD_1~~~ldrD_4	yfcO~~~yfcO_1~~~yfcO_2			1
hcaC~~~hcaC_1~~~hcaC_2	group_9333			4
xynR	cysH_1			1
entC~~~entC_2~~~entC_1	entD			7
group_6798	ymdA			2
outO~~~outO_1	gspF~~~gspF_1~~~gspF_2			10
wecC_2~~~wecC_1~~~wecC	queH	3000454		1
entS	fes~~~fes_1~~~fes_2~~~fes_3			10
group_38110	papC_3~~~papC_2~~~papC_1~~~papC_4~~~papC~~~papC_5~~~papC_6			1
group_38519	ivy~~~ivy_1			1
gatY_3~~~fba~~~kbaY_1~~~kbaY_4	group_3495			2
yihV~~~yihV_1~~~yihV_2	yihV_1~~~yihV~~~yihV_2			10
group_22426	group_12257			10
group_17504	rapA_2~~~rapA_1~~~rapA_3~~~rapA			3
yiaX1~~~yiaX1_2~~~yiaX1_1	araC_2~~~araC_1~~~araC			1
nhoA~~~nhoA_3~~~nhoA_1~~~nhoA_2	group_17327			1
group_18251	group_32632			7
group_22088	group_31567			1
gspA_2~~~gspA_3~~~gspA_1~~~gspA~~~gspA_4	edcC~~~edcC_1~~~edcC_2			8
yvgN_2~~~yvgN_1~~~morA	pgrR_2~~~dmlR_5~~~pgrR_1~~~pgrR_3			1
group_21448	yqjI			10
etp~~~etp_2~~~etp_1	kpsM~~~kpsM_2~~~kpsM_1			5
tktA_3~~~tktA_2	group_10052			3
group_29794	rtcA~~~rtcA_2~~~rtcA_1			1
group_22987	rhsD_2~~~rhsD_1~~~rhsD_3~~~rhsD_5~~~rhsD_8~~~rhsD_9~~~rhsD_4~~~rhsD_12~~~rhsD_6~~~rhsC_4~~~rhsD_7			1
dapA_3~~~dapA_1	hicB			2
group_1395	pdeA_1~~~pdeA_2~~~pdeA~~~pdeA_3			8
imm_3~~~imm_4	rpnA_1			4
dlgD~~~dlgD_2~~~dlgD_1	group_17810			2
group_24318	arsB~~~arsB_1~~~arsB_3~~~arsB_4~~~arsB_2			2
hycG_1~~~ndhK~~~hycG_2	clpV1_3~~~clpV1_1~~~clpV1_2~~~clpV1			1
group_27332	group_19626			3
cbrB	group_8913			2
dapH~~~lacA_2~~~lacA_1~~~dapH_1~~~dapH_4~~~dapH_2	wzb~~~etp_1~~~amsI~~~etp_2			10
yiaX1~~~yiaX1_2~~~yiaX1_1	nupX_2~~~nupX~~~nupX_1			2
hcaF_2~~~hcaF~~~hcaF_1	col~~~pys1~~~pys2		0000049;0000052;0000013	1
yqjA	group_27198			1
oxyR_2~~~benM~~~oxyR_3~~~cysB_2	ygiW_1~~~ygiW_2~~~ygiW_3			4
rho_2~~~rho_1~~~rho	yfdC_1~~~yfdC			1
prsA~~~ppiC	yehA_2~~~yehA_1~~~yehA	3003823;0000006		2
rep	rffG~~~rffG_1~~~rffG_2			3
ecdB~~~ecdB_1~~~ecdB_2	gspE~~~gspE_2~~~gspE_1			8
outO~~~outO_1	gspL~~~gspL_1~~~gspL_2			10
yfcR~~~yfcR_1	yfcQ~~~yfcQ_1			10
group_23774	sgrT			1
yjaB~~~yjaB_1	yjaB~~~yjaB_1~~~yjaB_2~~~yjaB_3			10
phoR_1~~~phoR	cpdA_1~~~sbcD_1~~~sbcD~~~sbcD_2			10
group_29902	group_42273			1
uhpB_2~~~uhpB_1	dgoD_2~~~dgoD_1~~~dgoD			5
group_21661	dgcM_2~~~dgcM_3~~~dgcM_1			1
yvgN_2~~~yvgN_1~~~morA	group_8914			1
group_13752	yjdJ~~~yjdJ_2~~~yjdJ_1			1
dtnK	hcaC~~~hcaC_1~~~hcaC_2			3
kdpE~~~kdpE_1~~~rssB_2~~~kdpE_2	group_27533			1
dcuD_2~~~dcuD_1~~~dcuD_3	group_24081			1
salL	paaI			1
group_17187	papD_2~~~papD~~~papD_1			9
yfcO~~~yfcO_1~~~yfcO_2	ldrD_1~~~ldrD_4			1
group_13090	gadX_2~~~appY~~~gadX_1~~~rhaR_4			3
group_21822	wecB_2~~~wecB_3~~~wecB~~~wecB_1			3
group_41565	group_10052			5
group_2301	tmcA_1~~~tmcA~~~tmcA_2			1
wecA_2~~~wecA~~~wecA_1	group_21822			2
group_2640	group_33824			2
group_24694	group_37358			5
group_17278	nupX_2~~~nupX~~~nupX_1			2
pgrR_2~~~pgrR_4~~~dmlR_5~~~pgrR_1~~~pgrR_3	ymgA			1
yafO~~~yafP~~~yafP_2	group_15936			2
yeaX~~~yeaX_2~~~yeaX_1	group_10800			2
group_18251	group_20807			2
group_39535	group_18193			1
group_7587	uidB~~~uidB_2~~~uidB_1			9
dsbG_1~~~dsbG_2~~~dsbG	entH~~~entH_2~~~entH_1			8
group_4750	yihT~~~yihU~~~yihU_1~~~yihU_2~~~yihT_3~~~yihT_1			4
group_24174	group_28988			1
yehD_2~~~yehD~~~yehD_1~~~yehD_3	group_16532			9
tsaD_2~~~tsaD_1~~~tsaD	group_21448			1
hemS~~~hemS_2~~~hemS_1	group_21419			1
yeeW~~~yeeW_2	ccmL			1
group_21478	yhaH~~~yhaH_2~~~yhaH_1		3000454	3
dmlR_3~~~dmlR_1~~~dmlR_5~~~dmlR_4	ebgA_2~~~ebgA_1~~~ebgA			2
chiQ~~~chiQ_2~~~chiQ_1	chiQ			10
hmuT~~~btuF_2	group_37840			6
group_25112	appA~~~appA_2~~~appA_1			1
lsrB~~~lsrB_1~~~lsrB_3~~~lsrF~~~lsrB_2	group_17713			1
yqjC	yqjA			10
ybgD~~~ybgD_2~~~ybgD_1~~~ybgD_3	rbsB_3~~~rbsB_2~~~rbsB_1			4
rpsU	dmlR_3~~~dmlR_1~~~dmlR_5~~~dmlR_4			10
entA	entS_1~~~entS_2~~~entS			9
papC_2~~~papC_4~~~papC_1~~~papC_7~~~papC_3	group_21428			8
rna~~~rna_1~~~rna_2	fepA_2~~~fepA_1~~~fepA			4
group_28421	gfcB_1~~~gfcB_2~~~gfcB			2
pdhR_1~~~nanR_2	group_21650			10
dctM_1~~~dctM~~~dctM_2	yiaW_2~~~yiaW_1			1
spaO_1~~~spaO	potE_2~~~potE_1~~~potE			1
group_20261	pstS1			1
fdm~~~tdh_1~~~tdh_3	chuR_1~~~chuR_2~~~chuR_3~~~atsB			5
edcC~~~edcC_1~~~edcC_2	alsK~~~alsE~~~alsE_1~~~alsE_2~~~alsK_2~~~alsK_1			2
uhpA_2~~~uhpA_1	group_22897			1
group_27266	yihN_1~~~yihN~~~yihN_2			1
group_14853	gfcA			2
group_17936	pgaC~~~pgaB~~~pgaC_1~~~pgaC_2			10
sucA_3~~~sucA_2~~~sucA_1	group_18233			2
uspG_2~~~uspG_1~~~uspG	rnk_2~~~rnk			10
group_14697	ycjY_1~~~ycjY_2~~~ycjY~~~ycjY_3~~~ycjY_4			1
lsrF~~~lsrF_1~~~lsrF_2	group_24318			2
yafV	group_33864			7
potE_2~~~potE	group_21428			1
mhpB_2~~~mhpB_1~~~mhpB	yedS_3~~~yedS~~~phoE_1~~~ompD_1~~~ompC_2~~~ompD_2~~~ompD_3~~~ompC_1~~~ompF_1~~~ompF_2~~~ompF~~~phoE_2		0000008;3000645	2
dmlR_2~~~dmlR_3~~~dmlR_4~~~dmlR_1~~~dmlR_5	higB~~~higB_2~~~higB_3~~~higB_1			1
gatC_1~~~gatB_2~~~gatC~~~gatB~~~gatC_2~~~gatC_3	uxaB_1~~~uxaB_2~~~mtlK_1			10
glnE_2~~~glnE_1~~~glnE	rpoD_1~~~rpoD_2~~~rpoD_3~~~rpoD			9
group_2902	cobU~~~cobU_2~~~cobU_1			1
group_10341	hokA			1
hcaB_2~~~hcaB~~~hcaB_3~~~hcaB_1	group_22311			1
gltC_3~~~hcaR_3~~~hcaR_2~~~hcaR_4	group_14932			1
fmt	dgt_1~~~dgt_2	3000454		7
fmt	group_275	3000454		3
pdeA_1~~~pdeA_2~~~pdeA~~~pdeA_3	group_23402			1
wecB_2~~~wecB_3~~~wecB~~~wecB_1	wecB			9
gspM~~~gspM_1	hosA			10
gspD~~~sctC~~~gspD_2~~~gspD_1	group_21159			1
group_10569	setA_2~~~setA_1~~~setA			1
dinG_1~~~dinG~~~dinG_2	group_19964			6
group_18251	group_17732			8
srmB_2~~~srmB_1	ddpC_2~~~ddpC			6
puuP_1~~~puuP_2~~~puuP	group_24081			1
etp~~~etp_2~~~etp_1	group_14853			5
sucD_2~~~sucD_1	group_37811			1
aer_3~~~aer_1~~~aer	mug			10
group_21366	entD			10
group_21477	yqjE			10
hcaC~~~hcaC_1~~~hcaC_2	dppD_1~~~dppD_2			5
group_25176	group_19660			1
group_28250	icsA_2~~~icsA~~~icsA_1~~~bmaC~~~icsA_3			2
group_39461	dapA_3~~~dapA_1			7
group_1125	group_22897			2
group_25514	group_18264			3
entH	entH~~~entH_2~~~entH_1			10
group_21478	yqjE			10
dgoK1~~~dgoK1_1~~~dgoK1_2	group_39059			1
group_2432	sorM_1~~~sorM_2~~~sorM			2
group_20570	icsA_2~~~icsA~~~icsA_1~~~bmaC~~~icsA_3			5
nlpE_1~~~nlpE_2~~~nlpE	nlpE~~~nlpE_1~~~nlpE_2			10
yeaX~~~yeaX_2~~~yeaX_1	group_11673			8
group_17773	group_11847			3
hutX	mrpA~~~ybgD_1~~~ybgD_2			3
group_19407	group_38462			2
hosA	yfcO~~~yfcO_1~~~yfcO_2			1
group_23832	group_17123			1
cca~~~cca_1~~~cca_2	patA			4
ysdC_1~~~ysdC_2	group_27105			2
gatB~~~gatB_1~~~gatB_2	eryD			10
fliZ~~~fliZ_2~~~fliZ_1	glnQ_3~~~glnQ_4~~~glnQ_1~~~glnQ_2		3000689	3
group_22088	group_17871			2
bglH~~~bglH_2~~~bglH_3~~~bglH_4~~~bglH_1	invA~~~invA_2~~~invA_1~~~mxiA			1
ddpB~~~ddpB_1~~~ddpB_2	alsE_2~~~alsE_3~~~alsE			3
yhcG~~~yhcG_1~~~yhcG_2	group_39929			1
eutK	group_10903			3
group_40220	yhaV~~~yhaV_2~~~yhaV_1			1
group_23642	group_34151		3000454	10
wecA_2~~~wecA~~~wecA_1	group_1479			8
ygiS_2~~~ygiS_1~~~ygiS	group_23290			2
group_39089	corA_3~~~corA			1
sucD_2~~~sucD_1	pptA			1
group_19173	group_9270			6
group_23195	group_17600			4
group_11700	group_23006			2
group_23195	ycaM~~~ycaM_1~~~ycaM_2			1
hcaE_1~~~hcaE_2~~~hcaE_3~~~hcaE_4~~~hcaE	adh1			8
adh1	hcaC~~~hcaC_1~~~hcaC_2			3
papD_2~~~yfcS_1	ygiS_2~~~ygiS_1~~~ygiS			5
group_30193	focC~~~fim~~~focC_1~~~fimC_1~~~focC_2			3
hemX~~~hemX_2~~~hemX_1	hemX_1~~~hemX_2~~~hemX			10
yihQ~~~yihQ_1~~~yihQ_2	yihT			10
dlgD~~~dlgD_2~~~dlgD_1	group_16693			4
group_13280	wecG~~~wecG_2~~~wecG_1			1
csqR_1~~~csqR_2~~~csqR	group_4750	0000038;0000013;0000052;3007378;0000007;0000035;3007379		3
group_24315	dsdA_1~~~dsdA~~~dsdA_2			1
citD_2~~~citD	entC~~~entC_2~~~entC_1			7
yadM~~~yadM_1	ygjK~~~ygjK_2~~~ygjK_1			1
chiQ~~~chiQ_2~~~chiQ_1	chiP_2~~~chiP_1~~~chiP_3~~~chiP			9
lsrB~~~lsrB_1~~~lsrB_3~~~lsrF~~~lsrB_2	sucC_2~~~sucC_3			1
group_15927	siaM~~~siaM_1~~~dctM_3~~~dctM~~~siaT~~~dctM_1~~~dctM_2			2
dsbI~~~dsbI_1~~~dsbI_2	group_9902			1
dcuD_2~~~dcuD_1~~~dcuD_3	cidA			6
mopA	group_17249			3
higB2_2~~~higB2~~~higB2_1	rayT~~~rayT_2~~~rayT_1			4
rfaG_2~~~rfaG	group_23417			9
group_27582	corA_3~~~corA			1
group_36029	ecfA1_1~~~ecfA1_2			1
ddpA_2~~~ddpA	group_38570			6
btuR_1	glpR_1~~~glcR_2~~~glcR~~~srlR_2~~~srlR_3		0000038;0000013;0000052;3007378;0000007;0000035;3007379	3
glnE_2~~~glnE_1~~~glnE	cca~~~cca_1~~~cca_2			10
btuC_2~~~btuD_3	group_36570	3000689	0000040	1
group_17512	group_23383			1
group_10510	group_10511			1
group_17052	hcaE_1~~~hcaE_2~~~hcaE_3~~~hcaE_4~~~hcaE			3
curA~~~curA_1~~~curA_2	dppB_2~~~dppB_1			6
lpxG	group_9822			1
group_13739	group_12379			1
group_26431	cysE_1~~~cysE_2			10
kdpE~~~kdpE_1~~~rssB_2~~~kdpE_2	chiQ			1
hosA	group_3935			7
entC	pagP~~~pagP_1~~~pagP_2			4
bglB_2~~~bglB_1~~~bglB	group_20591			3
lldD_2~~~lldD	group_8976			1
group_13213	nlpE~~~nlpE_1~~~nlpE_2			4
namA	group_10055		0000006	2
hmuT~~~btuF_2	group_23919			1
fbaA_1~~~fbaA_2	group_23503			2
dmlR_2~~~dmlR_3~~~dmlR_4~~~dmlR_1~~~dmlR_5	nadB_2~~~nadB~~~nadB_1			3
lsrB~~~lsrB_1~~~lsrB_3~~~lsrF~~~lsrB_2	group_18236			3
group_9492	flu_3~~~tibA~~~flu_1			8
hemR_2~~~hemR_1~~~hemR_3	agp_2~~~agp~~~agp_1			2
group_43808	group_37106			3
dsdC~~~dsdC_1~~~dsdC_2	scrK~~~iolC~~~scrK_1~~~scrK_2			10
group_17386	gamA_2~~~nagB_3~~~nagB_2~~~gamA~~~nagB_1~~~nagB_4~~~gamA_1			3
hemY	group_37720			2
hcxA	entH~~~entH_2~~~entH_1			10
yibA_2~~~yibA_1	sadB~~~sadB_1~~~sadB_2			1
dlgD~~~dlgD_2~~~dlgD_1	uhpA_2~~~uhpA_1			8
dmlA~~~leuB_1~~~dmlA_2~~~dmlA_1	fldP			3
intA_2~~~intA_3	group_37676			1
dppD_1~~~dppD_2	group_25959			4
group_42272	group_26448			2
hcxA~~~hcxA_2~~~hcxA_1~~~hcxA_3	dsbG_1~~~dsbG_2~~~dsbG			9
dkgB~~~dkgB_2~~~dkgB_1	group_29173			10
yqjC	yhaH~~~yhaH_2~~~yhaH_1		3000454	3
group_20920	ecfA1_1~~~ecfA1_2			5
yhaH	yhaH~~~yhaH_2~~~yhaH_1		3000454	10
group_1393	group_16643			3
group_20736	entA~~~entA_1~~~entA_2			10
group_20736	group_21366			6
group_20792	group_20786			10
glnQ_3~~~glnQ_4~~~glnQ_1~~~glnQ_2	yedP~~~mngB~~~yedP_1~~~yedP_2	3000689		4
group_16532	yehD_2~~~yehD~~~yehD_1~~~yehD_3			8
yadL	sbcC~~~sbcC_2~~~sbcC_1			1
hmuU~~~hmuU_2~~~hmuU_1~~~hmuU_3	agp_2~~~agp~~~agp_1			2
lsrF~~~lsrF_1~~~lsrF_2	group_43928			3
yhdN~~~iolS	group_23368			3
hosA	gspA_2~~~gspA_3~~~gspA_1~~~gspA~~~gspA_4			6
ygiW_1~~~ygiW_2~~~ygiW_3	group_22311			1
fldP	yfeW_1~~~yfeW~~~yfeW_2			1
puuR	group_18236			1
gspA_2~~~gspA_3~~~gspA_1~~~gspA~~~gspA_4	group_4792			1
entE_1~~~entE_2~~~entE	entC			10
group_18607	feaR~~~feaR_2~~~feaR_1			1
group_24826	group_15170			3
entH	pagP~~~pagP_1~~~pagP_2			9
ebgA_2~~~ebgA_1~~~ebgA	ebgA_3~~~ebgA_5~~~ebgA_4~~~ebgA_1~~~ebgA~~~ebgA_2			10
rhlB_1~~~rhlB_2~~~rhlB	group_10698		0000040	1
group_13739	entA			1
ugpC_1	dgoT_2~~~dgoT_1~~~dgoT	3000689	3000661;0000071	3
rep~~~rep_1	group_21817			2
group_24315	group_14929			1
group_3600	ycjY_1~~~ycjY_2~~~ycjY~~~ycjY_3~~~ycjY_4			1
dppD_1~~~dppD_2	group_21521			4
hilA_1~~~hilA_2~~~hilA	bglH~~~bglH_2~~~bglH_3~~~bglH_4~~~bglH_1			2
pgrR_2~~~pgrR_4~~~dmlR_5~~~pgrR_1~~~pgrR_3	group_17344			1
group_39535	relB			1
group_42901	group_9865			10
rfaG_2~~~rfaG	rfaG_2~~~rfaG~~~rfaG_1			10
group_20736	rna~~~rna_1~~~rna_2			10
gspA_2~~~gspA_3~~~gspA_1~~~gspA~~~gspA_4	casC			1
cspG_1~~~cspG_2~~~cspE_1	group_29769			2
group_18251	group_29269		0000040	2
yhdN~~~iolS	group_17124			1
hemY	group_10275			2
algC~~~algC_1~~~algC_2	manC1_1~~~manC1			1
group_35599	fixB_4~~~fixB_3~~~etfA~~~fixB_1~~~fixA_1~~~fixA_3~~~fixB_2			2
dppB_2~~~dppB_1	lsrB~~~lsrB_1~~~lsrB_3~~~lsrF~~~lsrB_2			6
mhpE_2~~~mhpE_1~~~mhpE	group_27851			1
group_15161	group_5524			8
group_23050	mshA_1~~~gtfA~~~mshA_4~~~mshA_2~~~mshA~~~pimB			9
fepB	entC~~~entC_2~~~entC_1			9
gspA_2~~~gspA_3~~~gspA_1~~~gspA~~~gspA_4	rbsC_2~~~lsrD_2~~~lsrD_1			2
focC~~~fim~~~focC_1~~~fimC_1~~~focC_2	group_3745			1
group_42158	group_21661			3
group_19155	group_27370			1
cadA_1~~~cadA_2	group_22085	3000454		2
group_17731	uidB~~~uidB_2~~~uidB_1			7
rho_2~~~rho_1~~~rho	group_42807			2
group_36412	group_9406			2
lysN_1~~~norG~~~ptsJ~~~lysN_2	group_37185			2
group_13739	pglA~~~pglA_1~~~pglA_2			6
dmlA~~~leuB_1~~~dmlA_2~~~dmlA_1	group_42998			1
group_42273	entA~~~entA_1~~~entA_2			1
ltnD_2~~~ltnD_1~~~ltnD	group_8913			2
group_29173	dkgB~~~dkgB_2~~~dkgB_1			10
group_24634	dinG_1~~~dinG~~~dinG_2			3
puuP_1~~~puuP_2~~~puuP	group_10923			1
ebgA_2~~~ebgA_1~~~ebgA	mug_1~~~mug			9
patA	patA_1~~~patA_2~~~patA_3~~~patA			10
group_19805	pduV_1~~~pduV_2			1
idnO~~~gno~~~bacC_1	group_24826			10
group_21194	group_21468			2
group_18361	wzc_1~~~wzc~~~wzc_2			2
yeaX~~~yeaX_2~~~yeaX_1	dppD_1~~~dppD_2			6
group_25451	group_19566			10
hokE_1~~~hokE_2	group_31870			1
ybhI_2	nupX_2~~~nupX~~~nupX_1			2
hcxA~~~hcxA_2~~~hcxA_1~~~hcxA_3	rnk_2~~~rnk			8
group_9920	mngB~~~mngB_2~~~mngB_1			6
yjdJ	yjdJ~~~yjdJ_2~~~yjdJ_1			10
pdeL_3~~~pdeL~~~pdeL_1~~~pdeL_2	group_38359			10
purR_3~~~purR_1~~~malI_1~~~malI_2	gatC_1~~~gatB_2~~~gatC~~~gatB~~~gatC_2~~~gatC_3			10
group_43963	nlpE~~~nlpE_1~~~nlpE_2			10
puuD~~~puuD_2~~~puuD_1	yiaX1~~~yiaX1_2~~~yiaX1_1			3
group_13576	wzxC_3~~~wzxC~~~wzxC_1~~~wzxC_2			1
dnaK_1~~~dnaK_2	dnaK2~~~dnaK_1~~~dnaK_2~~~dnaK_3			10
lpfD_2~~~lpfD_1~~~lpfD	dgoT_2~~~dgoT_1~~~dgoT		3000661;0000071	8
group_10880	group_29220			1
citD	hcxA			9
hcaE_1~~~hcaE_2~~~hcaE_3~~~hcaE_4~~~hcaE	dppD_1~~~dppD_2			5
group_13090	tsaR_2~~~tsaR_1~~~hdfR_1			1
salL	paaZ_1~~~paaZ~~~paaZ_2			1
hpaC	group_19718			10
pgrR_2~~~pgrR_1~~~pgrR_3~~~pgrR_5	group_34793		0000040	1
hcaR_2~~~hcaR_1~~~catM~~~hdfR_1~~~tfdR~~~catM_1~~~catM_2~~~hcaR_3	group_10382	3000637;3000456;0000058;3000704;0000064;3000385;3000382		2
wecG	wecC_1~~~wecC_2~~~wecC_3~~~wecC		3000454	3
hemR_2~~~hemR_1~~~hemR_3	group_32632			7
group_15269	aes_2~~~nlhH~~~aes_3			1
glnQ_3~~~glnQ_4~~~glnQ_1~~~glnQ_2	fliP_1~~~fliP~~~fliP_2	3000689		1
ebgC~~~ebgC_2	ygiF_1~~~ygiF	0000006		7
wecC_2~~~wecC_1~~~wecC	group_21817	3000454		2
ydjE_1~~~ydjE_3	sgrT			1
group_20807	sorM_1~~~sorM_2~~~sorM			2
group_21477	mzrA			10
group_38015	ycjM~~~ycjM_2~~~ycjM_1			3
oppF_1~~~oppF_2~~~btuD_5	dmlR_2~~~dmlR_3~~~dmlR_4~~~dmlR_1~~~dmlR_5	0000069;0000051;3000461;0000072;3000385;3000689		3
group_43867	group_22085			10
group_16518	wecG			3
ygiF~~~ygiF_2~~~ygiF_1	cca			10
ltxB~~~hlyB~~~apxIB	cbrB	3000689		1
group_20920	ecfA1_2~~~ecfA1_1~~~glnQ_3~~~ecfA1			5
wzc_1~~~wzc~~~wzc_2	yeeO_2~~~yeeO_1~~~yeeO_3		0000036	1
group_14853	group_35892			7
group_15452	fucP~~~fucP_1~~~fucP_2			1
group_2395	yhbX~~~yhbX_1~~~yhbX_2~~~yhbX_4~~~yhbX_3		3000454;3000624;3000622	1
group_14570	glpR_1~~~glcR_2~~~glcR~~~srlR_2~~~srlR_3		0000038;0000013;0000052;3007378;0000007;0000035;3007379	1
group_35598	group_17041			1
pgrR_5~~~pgrR_4~~~pgrR_2	yadK~~~yadK_1~~~yadK_2			1
group_42273	cstA~~~cstA_1~~~cstA_2			1
yeaX~~~yeaX_2~~~yeaX_1	group_21691			2
gspA_1	group_25540			1
bglF_1~~~bglF_2~~~bglF_3~~~bglF~~~bglF_4	gltP_2~~~dctA_2~~~dctA_1			4
rep~~~rep_1	group_19766			2
citD_2~~~citD	entD~~~entD_1			4
ehaG_2~~~ehaG~~~upaG_1~~~upaG~~~smc_2~~~upaG_2~~~ehaG_1	group_3025			1
hmuV	group_39247	3000689		1
group_23195	oxyR_4~~~benM~~~cysB_2~~~gltC_2~~~cysB_1			2
bglF_1~~~bglF_2~~~bglF_3~~~bglF~~~bglF_4	group_8913			2
btuC_2	yqcG			1
dkgB~~~dkgB_2~~~dkgB_1	group_41139			10
group_21735	group_16144			9
group_17605	malY_2~~~malY_1~~~malY_3			3
fepG	entA~~~entA_1~~~entA_2			10
atoB~~~atoB_1~~~atoB_2	group_18471			1
group_13280	group_10436			1
hyfB_1~~~hyfB_3~~~hyfB_2~~~hyfB~~~ndhB_1~~~ndhB_4	group_20292			2
group_39574	gltR~~~hdfR_2~~~yofA~~~yofA_1~~~gltR_2		3000456;3000385;3000382	1
focB_2~~~focB~~~focB_1	group_43197			5
oprM_1~~~ttgC~~~ttgF~~~oprM~~~oprM_2	group_13460			2
era_1~~~era_3	corA_3~~~corA			2
hcaD~~~hcaD_1~~~hcaD_2	oppF_1~~~oppF_2~~~btuD_5		0000069;0000051;3000461;0000072;3000385;3000689	6
rhlB_1~~~rhlB	yehL_2~~~yehL~~~yehL_1			1
fdm~~~tdh_1~~~tdh_3	kpsM~~~kpsM_2~~~kpsM_1			2
ycfZ~~~ycfZ_2~~~ycfZ_1	group_18251			3
group_41197	mdh_2~~~mdh_1~~~dhaT~~~fucO_2~~~fucO_1			1
ybhI_2	group_21437			1
ycfZ~~~ycfZ_2~~~ycfZ_1	ybbH_2~~~ybbH			1
citD	ttdT_2~~~ttdT_1			10
group_17512	kdpE~~~kdpE_1~~~rssB_2~~~kdpE_2			2
cbrB	group_22362			6
group_29887	group_36103			1
group_4516	lldD_2~~~lldD			3
group_3326	wzzE			4
group_2824	group_29887			3
entH~~~entH_2~~~entH_1	entH			10
hmuT~~~btuF_2	rcnB			1
group_34644	yadK~~~yadK_1~~~yadK_2			1
group_23732	rpnD~~~rpnD_2~~~rpnD_1			1
hcxA	entE_1~~~entE_2~~~entE			10
group_9873	group_9496			10
yihP_2~~~yihP_3~~~yihP_1~~~yihP	group_38723			10
group_41524	rhmD_1~~~rhmD_2~~~rhmD~~~rhmT		3000661;0000071	3
yajO_1~~~yajO_2	group_14932			8
lacY_1~~~lacY~~~lacY_2	lacY_3~~~lacY_1~~~lacY_2~~~lacY			10
group_11271	yjjJ~~~yjjJ_2~~~yjjJ_1			10
group_32632	yvgN_2~~~yvgN_1~~~morA			3
papD_2~~~papD~~~papD_1	mtlK~~~mtlK_3~~~mtlK_2~~~mtlK_1			7
hcaR_3~~~hcaR_1~~~hcaR_2	group_22311			1
citD	rnk_2~~~rnk			10
nlpE~~~nlpE_1~~~nlpE_2	bdhA~~~fabG_3			1
ybgD~~~ybgD_2~~~ybgD_1~~~ybgD_3	group_20115			2
group_21662	wzzE			8
yiaJ	group_37883			5
hcaF_2~~~hcaF~~~hcaF_1	pdxA2			8
pgm_2~~~pgm	group_25648			3
dppB_2~~~dppB_1	dmlA~~~leuB_1~~~dmlA_2~~~dmlA_1			6
yhdN~~~iolS	nfsA_2~~~nfsA~~~nfsA_1			2
pduE~~~pduE_2~~~pduE_1	group_39950			2
group_27684	hscC_2~~~hscC_1~~~hscC			3
group_9822	group_36029			1
group_13739	tagH			6
papC_2~~~papC_1~~~papC_3~~~papC_4	fdrA_4~~~fdrA_3~~~fdrA_2			2
cidA	yjgH		3003823	2
yeaX~~~yeaX_2~~~yeaX_1	cidA			3
chuW	ygfF~~~ygfF_2~~~ygfF_1			4
bcr_1~~~bcr_2~~~mdtL_1	group_39247	0000055		2
hutX	ygfF~~~ygfF_2~~~ygfF_1			4
group_38570	oppF_1~~~oppF_2~~~btuD_5		0000069;0000051;3000461;0000072;3000385;3000689	3
wecA_2~~~wecA~~~wecA_1	queH			2
aes_2~~~nlhH~~~aes_3	group_9865			9
group_21499	ynjI_2~~~ynjI~~~ynjI_1			1
mngR_3~~~nagR_2~~~mngR_1~~~nagR_1~~~mngR~~~mngR_2	group_10533			3
group_37358	group_24694			9
group_27949	rhmA~~~rhmR~~~rhmR_1~~~rhmR_2			1
axe16A	oxyR_4~~~benM~~~cysB_2~~~gltC_2~~~cysB_1			2
group_8368	bcr_1~~~bcr_2~~~mdtL_1		0000055	1
yafO~~~yafP~~~yafP_2	group_9809			2
dinG_1~~~dinG~~~dinG_2	group_23697			2
uhpA_2~~~uhpA_1	dlgD~~~dlgD_2~~~dlgD_1			7
group_11212	lacY_1~~~lacY~~~lacY_2			1
oprM_1~~~ttgC~~~ttgF~~~oprM~~~oprM_2	feaB~~~feaB_1~~~feaB_2~~~feaB_3			1
group_38036	pdeA_1~~~pdeA_2~~~pdeA~~~pdeA_3			4
dlgD~~~dlgD_2~~~dlgD_1	group_2366			8
manP_1~~~manP_3~~~fryB_2~~~fruA_3~~~manP~~~manP_2~~~fruA_2	rhmT_2~~~rhmT~~~rhmT_1		3000661;0000071	1
group_10973	group_41039			10
yqjI	dmlR_3~~~dmlR_1~~~dmlR_5~~~dmlR_4			10
yvgN_2~~~yvgN_1~~~morA	group_8368			4
btuC_2~~~btuD_3	group_23188	3000689		2
puuP_1~~~puuP_2~~~puuP	oppF_1~~~oppF_2~~~btuD_5		0000069;0000051;3000461;0000072;3000385;3000689	2
yadV_1~~~yadV~~~yadV_3	yadN~~~yadN_2~~~yadN_1			10
pdeA_1~~~pdeA_2~~~pdeA~~~pdeA_3	group_39574			1
hemS~~~hemS_2~~~hemS_1	group_39247			1
mhpC_2~~~mhpC~~~mhpC_1	group_2426			1
group_17713	yhaI~~~yhaI_1			1
uspG_2~~~uspG_1~~~uspG	dsbG_1~~~dsbG_2~~~dsbG			10
group_38485	paoB~~~paoB_1~~~paoB_2			1
potE_2~~~potE	ybfE			2
btuC_2~~~btuD_3	group_17997	3000689		2
group_16894	group_14950			1
group_17386	fabG_1~~~kduD_2~~~kduD_3~~~fabG_2~~~fabL~~~fabG1~~~kduD_1~~~fabG_3			1
group_35503	group_21101			1
group_23523	group_18145			1
fes~~~fes_1~~~fes_2~~~fes_3	galU_2~~~galU~~~galU_1~~~galU_3~~~galF~~~galF_2~~~galF_1			1
yfkN_2~~~yfkN	group_17871			2
gspF~~~gspF_1~~~gspF_2	ecdB~~~ecdB_1~~~ecdB_2			6
dmlA~~~leuB_1~~~dmlA_2~~~dmlA_1	group_11673			5
yhdN~~~iolS	group_26843			2
group_3637	group_22987			2
opgE_3~~~opgE_2	intA_2~~~intA_1~~~intS_2~~~intA_4~~~intA_5~~~intS_1~~~intA_3~~~intA_7~~~intA_6~~~intS~~~intS_3~~~intS_5~~~intA~~~intA_9			2
hmuU~~~hmuU_2~~~hmuU_1~~~hmuU_3	group_10405			1
melB_1~~~melB_3~~~melB~~~melB_2	yheI_1~~~yheI_2~~~yheI		3000689	1
hcaF_2~~~hcaF~~~hcaF_1	group_43928			8
purR_3~~~purR_1~~~malI_1~~~malI_2	srlR_1~~~srlR_2~~~srlR_4~~~srlR_3		0000038;0000013;0000052;3007378;0000007;0000035;3007379	10
entD	fepA_2~~~fepA~~~fepA_1~~~btuB_2			10
melR_3~~~melR_2~~~melR_1	patA			10
uidB~~~uidB_2~~~uidB_1	group_15770			1
btuC_2	pncC_2~~~cinA~~~pncC_1~~~pncC_3			1
nadC_1~~~nadC_2	group_32540			1
group_24826	yjmD~~~lgoD_2~~~yjmD_1			10
group_17354	ycjY_2~~~ycjY_3			2
group_11367	ecdB~~~ecdB_1~~~ecdB_2			8
nadC_1~~~nadC_2	group_8914			2
algC~~~algC_1~~~algC_2	rhsC_2~~~rhsC_13~~~rhsC_3~~~rhsD_5~~~rhsD_1~~~rhsD_4~~~rhsC_1~~~rhsC_4~~~rhsC_5~~~rhsD_7~~~rhsD_2~~~rhsD_3			1
group_41288	group_21468			4
uspG_2~~~uspG_1~~~uspG	fes			7
lpdG~~~lpd	group_37811			1
group_14570	ybiA~~~ybiA_1~~~ybiA_2			1
group_15927	sgbE~~~sgbE_1~~~sgbE_2~~~araD_1			1
hcaE_1~~~hcaE_2~~~hcaE_3~~~hcaE_4~~~hcaE	sucD_2~~~sucD_1			8
ygiS_2~~~ygiS_1~~~ygiS	group_30463			1
gatY~~~gatY_1~~~gatY_2	csbX_1~~~csbX_3~~~csbX_2			10
entD~~~entD_1	group_20725			5
group_28972	ybiA~~~ybiA_1~~~ybiA_2			2
dgoD_2~~~dgoD_1~~~dgoD	group_10904			2
group_24928	group_21468			1
nadC_1~~~nadC_2	group_21419			2
group_3727	yehY~~~yehY_1~~~yehY_2	0000073		3
edcC~~~edcC_1~~~edcC_2	group_3935			8
hcaR_3~~~hcaR_1~~~hcaR_2	group_24318			8
group_2366	group_22309			1
wzb~~~etp_1~~~amsI~~~etp_2	manC1~~~manC1_2~~~manC1_1			10
group_43818	rcnR		3000657;3000655;3000658;3000624;0000021;3000622;0000049;0000006;0000005	10
group_40152	group_5118			5
cstA	entD~~~entD_1			5
lldR_1~~~lldR_2	yhaH			8
rep~~~rep_1	gtfA~~~pglH			1
hcxA~~~hcxA_2~~~hcxA_1~~~hcxA_3	pagP_2~~~pagP			9
fmt	elfD~~~elfC_1~~~elfC_2~~~elfC_3~~~elfC_4~~~elfD_2~~~elfC~~~elfD_1	3000454		1
group_21661	iolC~~~scrK_1			2
group_33864	yafV			7
group_42247	pdeA_1~~~pdeA_2~~~pdeA~~~pdeA_3			1
mopA	group_17899			2
btuR_1	otnC~~~otnC_2			3
fepA_2~~~fepA~~~fepA_1~~~btuB_2	entD			10
arsB_3~~~arsB_2~~~arsB_1	group_33824			1
srmB_2~~~srmB_1	dppB_2~~~dppB_1			6
group_10206	uhpA			6
group_11367	hokE_1~~~hokE_2			5
rna~~~rna_1~~~rna_2	ttdT_2~~~ttdT_1			10
group_17504	fmt		3000454	4
sfmF~~~sfmF_1~~~sfmF_2	group_23195			2
group_12444	group_14849			6
wecB_2~~~wecB_3~~~wecB~~~wecB_1	yehA_2~~~yehA_1~~~yehA			2
group_3353	wcaJ~~~wcaJ_2~~~wcaJ_1			1
puuC~~~betB~~~puuC_1~~~puuC_2	group_11673			3
group_39535	group_20019			1
group_39950	ccmL			2
ybhI_2	aglB_2~~~aglB~~~aglB_1			1
group_3930	yhbX~~~yhbX_1~~~yhbX_2~~~yhbX_4~~~yhbX_3		3000454;3000624;3000622	10
group_26448	manC1_1~~~manC1			3
manC1_1~~~manC1	mshA_1~~~gtfA~~~mshA_4~~~mshA_2~~~mshA~~~pimB			1
hcaF_2~~~hcaF~~~hcaF_1	yjaB~~~yjaB_1			1
fimC_1~~~fimC~~~fimC_2	group_38057			3
group_21462	folB			10
group_20736	dsbG_2~~~dsbG~~~dsbG_1			9
group_38056	group_10052			3
elfG_1~~~elfG~~~elfG_2	ycbV_1~~~ycbV~~~sfmF~~~fimF_1~~~fimF_2~~~fimF_3			8
entH	fepG_2~~~btuD_1~~~fepG~~~fepG_1		3000689	9
group_14896	group_17667			1
entH~~~entH_2~~~entH_1	hcxA			10
wecA_2~~~wecA~~~wecA_1	group_3277			2
atoS~~~atoS_2~~~atoS_1	icsA~~~icsA_1~~~icsA_2			1
pncC_2~~~cinA~~~pncC_1~~~pncC_3	group_6049			1
group_39075	yheI~~~yheI_2~~~yheI_1~~~btuD_5		3000689	2
group_10880	elfD~~~elfD_1			1
murR_1~~~murR_2~~~murR_3	araC_2~~~araC			1
group_25176	group_24198			1
group_19587	group_4459			10
idnT~~~idnT_1~~~gntT_1~~~idnT_2	group_27105			1
pdeA_1~~~pdeA_2~~~pdeA~~~pdeA_3	group_29823			4
yihQ~~~yihQ_1~~~yihQ_2	yphB_2			10
group_10923	yibA_2~~~yibA~~~yibA_1			1
group_17889	dgoT_2~~~dgoT_1~~~dgoT		3000661;0000071	2
group_21450	rpoD_1~~~rpoD_2~~~rpoD_3~~~rpoD			10
yiaX1~~~yiaX1_2~~~yiaX1_1	lsrA_1~~~lsrA~~~btuD_2~~~btuD_3~~~lsrA_2		0000069;0000051;3000461;0000072;3000385;3000689	1
yeaX~~~yeaX_2~~~yeaX_1	ddpA_2~~~ddpA			6
yeeW~~~yeeW_2	group_14739			2
group_9270	dmlR_4~~~dmlR_3~~~dmlR_2			7
emrK_2~~~emrK_1~~~emrK	emrK~~~emrK_1~~~emrK_2			9
group_30941	group_18361			1
ybgD~~~ybgD_2~~~ybgD_1~~~ybgD_3	yheI_1~~~yheI_2~~~yheI		3000689	5
hmuV	group_32653	3000689		1
cspG_1~~~cspG_2~~~cspE_1	group_29545			1
group_41043	imm_3~~~imm_4			1
group_43928	group_37811			2
uspG_2~~~uspG_1~~~uspG	citD_2~~~citD			10
lsrG~~~lsrG_2~~~lsrG_1	sucD_2~~~sucD_1			3
group_11053	group_6374	0000006		2
wzzE	rhlB_1~~~rhlB			5
group_41248	group_12444			3
elfD~~~elfD_1	group_27333		0000040	1
sorF~~~sorF_1~~~sorF_2	group_40928			2
pikAV~~~pikAV_1	group_40152			8
pdeA_1~~~pdeA_2~~~pdeA~~~pdeA_3	group_17675			1
ybiA~~~ybiA_1~~~ybiA_2	group_11212			1
group_11159	uidB~~~uidB_2~~~uidB_1			9
group_41327	lgoR~~~lgoR_2~~~lgoR_1			10
group_43566	fmt		3000454	4
ppiC	group_21215			3
group_40111	pdeA_1~~~pdeA_2~~~pdeA~~~pdeA_3			3
gnd_2~~~gnd_1	group_26448			3
glcR_1	hcaE_1~~~hcaE_2~~~hcaE_3~~~hcaE_4~~~hcaE	0000038;0000013;0000052;3007378;0000007;0000035;3007379		3
yhfX~~~yhfX_1~~~yhfX_2	kduD_1~~~kduD_3~~~kduD_4			1
group_30193	hokE_1~~~hokE_2			2
ttdT_2~~~ttdT_1	group_21366			6
gatD_2~~~gatD_1~~~gatD	gatD~~~gatD_1~~~gatD_2			1
group_17041	group_5188			1
mngR_3~~~nagR_2~~~mngR_1~~~nagR_1~~~mngR~~~mngR_2	tktA_3~~~tktA_2			7
chuW	paoD~~~paoD_2			1
group_21661	group_34300			1
group_2292	appA~~~appA_2~~~appA_1			1
group_9455	group_40425			1
atoA~~~atoA_1	group_30490			1
group_26451	hemS~~~hemS_2~~~hemS_1			2
faeE_1~~~faeE	group_24175			10
ulaC_2~~~ulaC_3	group_27105			2
yafV	group_25672			10
yiaX1~~~yiaX1_2~~~yiaX1_1	yehY~~~yehY_1~~~yehY_2			1
galE_2~~~lnpD~~~galE_1	group_13739			8
group_35034	acpP_2~~~acpP_1~~~acpP_3			2
gatY~~~gatY_1~~~gatY_2	rbtD~~~rbtD_1~~~rbtD_2			10
group_3309	ycjY_2~~~ycjY_3			2
melR_3~~~melR_2~~~melR_1	ygjI_1~~~ygjI_2~~~ygjI			10
mrpA~~~ybgD_1~~~ybgD_2	feuC~~~btuC_2			2
yhdN~~~iolS	ycfZ~~~ycfZ_2~~~ycfZ_1			4
dmlA~~~leuB_1~~~dmlA_2~~~dmlA_1	alsE_2~~~alsE_3~~~alsE			2
entH~~~entH_2~~~entH_1	uspG_2~~~uspG			9
pagP_2~~~pagP	entS_1~~~entS_2~~~entS			2
group_25440	rfaY_2~~~rfaY_1~~~rfaY			4
namA	group_17541			1
group_41524	ydjG~~~ydjG_2~~~ydjG_1			1
cstA~~~cstA_1~~~cstA_2	group_20736			10
group_18680	group_27105			1
yibA_2~~~yibA_1	group_17568			2
lpdG~~~lpd	hcaE_1~~~hcaE_2~~~hcaE_3~~~hcaE_4~~~hcaE			2
melR_1	ygjI_2~~~ygjI_1~~~ygjI			10
fucP~~~fucP_1~~~fucP_2	araB_2~~~araB_1			10
srmB_2~~~srmB_1	vgrG1~~~vgrG1_2~~~vgrG1_3			2
group_3326	yehL_2~~~yehL~~~yehL_1			2
group_14853	frlB_2~~~frlB_1~~~frlB			1
hmuT~~~btuF_2	group_17732			8
group_20744	group_17326			1
group_27190	levD~~~manX_2~~~manX_1			1
bcr_1~~~bcr_2~~~mdtL_1	feaB~~~feaB_1~~~feaB_2~~~feaB_3	0000055		1
group_27609	yhaV~~~yhaV_2~~~yhaV_1			1
gamA_2~~~nagB_3~~~nagB_2~~~gamA~~~nagB_1~~~nagB_4~~~gamA_1	glmE_1~~~glmE_2~~~glmE			7
puuR	glcR_1		0000038;0000013;0000052;3007378;0000007;0000035;3007379	4
icsA_2~~~icsA~~~icsA_1~~~bmaC~~~icsA_3	fimA_3~~~fimA~~~fimA_4~~~fimA_2~~~fimA_1~~~mrpA			2
group_9270	rpsU			5
group_10904	dgoT_2~~~dgoT_1~~~dgoT		3000661;0000071	1
casE~~~cse3	ygcB~~~ygcB_1~~~ygcB_2			3
rpoD	rpsU			10
group_8027	dkgB~~~dkgB_2~~~dkgB_1			10
elfG_1~~~elfG~~~elfG_2	group_9568			8
btuC_2	group_2432			1
ivy~~~ivy_1	group_11639			3
dgoA_1~~~dgoA_2~~~dgoA	yehB_3~~~yehB_2~~~yehB_1			1
otnC~~~otnC_2	group_14569			1
hcaR_3~~~hcaR_1~~~hcaR_2	oxyR_2~~~benM~~~oxyR_3~~~cysB_2			8
gspA_2~~~gspA_1	gspA_1			10
fixA_3~~~fixA_1	group_39089			10
gspL~~~gspL_1~~~gspL_2	ecdB~~~ecdB_1~~~ecdB_2			9
mdtM~~~mdtM_2~~~mdtM_1~~~mdtL_1	nhaK_2~~~nhaK_1	0000047;3000662;0000045;0000046;3000385	3000624;3000622	5
hemR_2~~~hemR_1~~~hemR_3	group_31854		0000040	2
ecdB~~~ecdB_1~~~ecdB_2	gspF~~~gspF_1~~~gspF_2			8
lpfB_2~~~lpfB~~~lpfB_1	dgoT_2~~~dgoT_1~~~dgoT		3000661;0000071	7
rnk	dsbG_1~~~dsbG_2~~~dsbG			10
uidB~~~uidB_2~~~uidB_1	recD_1			9
hcaE_1~~~hcaE_2~~~hcaE_3~~~hcaE_4~~~hcaE	group_40604			8
group_14913	pgaA_1~~~pgaA_2~~~pgaA~~~pgaA_3			1
group_29769	group_11290			4
group_19805	adhE_2~~~adhE_1~~~adhE_3			1
group_17178	group_21419			2
aer_3~~~aer_1~~~aer	rpsU			10
wecC_2~~~wecC_1~~~wecC	group_21662	3000454		9
group_10533	ddpX~~~ddpA_2~~~ddpX_1			4
hmuT~~~btuF_2	group_32540			1
cca	glnE~~~glnE_2~~~glnE_1			10
COQ5_1~~~tam_2~~~COQ5~~~tam_1	ygfF~~~ygfF_2~~~ygfF_1			3
rhaR_3~~~nimR_1~~~rhaR_1~~~nimR_2	icsA_1~~~icsA_2~~~icsA~~~icsA_3			1
group_27330	group_14950			1
group_36419	tibA~~~aidAI~~~flu_1~~~flu_2~~~flu_3~~~flu			1
group_21428	group_22802			3
aer_3~~~aer_1~~~aer	ygiF~~~ygiF_2~~~ygiF_1			9
gatB~~~gatB_1~~~gatB_2	csbX_1~~~csbX_3~~~csbX_2			10
srmB_2~~~srmB_1	group_40080			4
group_40152	COQ5~~~COQ5_1~~~COQ5_2~~~ppsE~~~ppsE_2~~~ppsE_1~~~pksN			5
dinG_1~~~dinG~~~dinG_2	group_19177			3
mhpE_2~~~mhpE_1~~~mhpE	group_22624			1
rluA~~~rluA_1~~~rluA_2	ccdB			1
group_21215	group_13487			1
group_14460	yfdC~~~yfdC_2			3
mug	group_21450			10
cstA	cstA~~~cstA_1~~~cstA_2			10
carA_2~~~carA_3	elaD_2~~~elaD~~~elaD_1~~~elaD_3			2
gamA_2~~~nagB_3~~~nagB_2~~~gamA~~~nagB_1~~~nagB_4~~~gamA_1	group_4453			1
yphB_2	yihP_1~~~yihP_3~~~yihP~~~yihP_2			10
rho_2~~~rho_1~~~rho	group_28107			1
group_10516	group_35216			5
pdxA2	yhcG~~~yhcG_1~~~yhcG_2			1
shlB~~~fhaC~~~shlB_2	dgoK1~~~dgoK1_1~~~dgoK1_2			1
dsbG_2~~~dsbG~~~dsbG_1	entS			6
group_34644	yadC~~~yadC_1~~~yadC_2			2
cdiA2~~~fhaB	yiaJ			3
fepA_2~~~fepA_1~~~fepA	fepG_2~~~btuD_1~~~fepG~~~fepG_1		3000689	10
group_9226	yheI~~~yheI_2~~~yheI_1~~~btuD_5		3000689	3
group_18251	yraK~~~yraK_1~~~yraK_2			2
group_20501	group_13576			6
group_32632	btuC_2			3
group_16215	dlgD~~~dlgD_2~~~dlgD_1			3
group_13213	ldrA_2~~~ldrA_1~~~ldrA			1
rarD_2~~~rarD_1~~~rarD	group_10973			1
yeaX~~~yeaX_2~~~yeaX_1	ddpC_2~~~ddpC			6
fixB_4~~~fixB_3~~~etfA~~~fixB_1~~~fixA_1~~~fixA_3~~~fixB_2	era_1~~~era_3			1
entC~~~entC_2~~~entC_1	ybdZ			10
gspM~~~gspM_1	lpfA_3~~~lpfA_2~~~lpfA~~~lpfA_1			1
group_37106	fliY~~~mltF_2~~~fliY_1~~~fliY_2			8
group_10493	group_4925			1
group_23279	gmd~~~fcl~~~gmd_2~~~gmd_1			2
pchR~~~cdhR~~~cdhR_1	group_10808			1
group_9269	ebgC_1~~~ebgC			10
rnk	flu_4~~~flu~~~flu_1~~~flu_3~~~flu_2~~~flu_5~~~flu_6			1
hcaR_3~~~hcaR_1~~~hcaR_2	group_8920			8
glnE_2~~~glnE_1~~~glnE	patA_1~~~patA_2~~~patA_3~~~patA			1
potE_2~~~potE_1~~~potE	yqiK_1~~~yqiK_2~~~yqiK_3~~~yqiK			1
yeaX~~~yeaX_2~~~yeaX_1	group_40080			5
wecB	group_16766			4
entC	entH~~~entH_2~~~entH_1			9
fadE_2~~~fadE_1~~~fadE_3~~~fadE	fadE_1~~~fadE_2~~~fadE			10
acuI~~~acuI_1~~~acuI_2	ycbF~~~ycbF_1			2
lpfB_2~~~lpfB~~~lpfB_1	yadV~~~yadV_1~~~yadV_3~~~yadV_2			1
group_40785	atoS~~~atoS_2~~~atoS_1			1
gspD~~~sctC~~~gspD_2~~~gspD_1	vdcD~~~bsdD			9
group_43273	group_40785			4
glcR_1	dmlR_2~~~dmlR_3~~~dmlR_4~~~dmlR_1~~~dmlR_5	0000038;0000013;0000052;3007378;0000007;0000035;3007379		1
yadN~~~yadN_2~~~yadN_1	yadN~~~yadN_1			10
fes	hcxA~~~hcxA_2~~~hcxA_1~~~hcxA_3			7
chiA_2~~~chiA~~~chiA_1	ndhB_1~~~ndhB_3~~~ndhB_2			1
rep	group_13280			6
sfmH~~~sfmH_1~~~sfmH_2	axe16A			1
hmuT~~~btuF_2	group_10405			1
group_20501	group_27294			1
hemY	group_20117			1
nlpE~~~nlpE_1~~~nlpE_2	group_9811			7
group_11639	group_11054			9
group_23374	icsA_2~~~icsA~~~icsA_1~~~bmaC~~~icsA_3			3
group_40651	group_14936			2
uxaB_1~~~uxaB_2~~~mtlK_1	gatB~~~gatB_1~~~gatB_2			10
group_9730	lyx_2~~~xylB_3~~~yiaO_2~~~yiaO~~~yiaO_1~~~xylB_1~~~lyx~~~lyx_1~~~xylB_2			1
kduD_3~~~kduD_1~~~kduD_2	group_5188			2
axe16A	hyfE~~~hyfE_1~~~hyfE_2			3
pdeA_1~~~pdeA_2~~~pdeA~~~pdeA_3	group_40111			4
wzzE	group_42807			1
lpfD_2~~~lpfD_1~~~lpfD	group_23503			1
uidB~~~uidB_2~~~uidB_1	group_10355			8
ygbN_2~~~ygbN~~~ygbN_1	group_16347			3
group_19177	pgaA_1~~~pgaA_2~~~pgaA~~~pgaA_3			1
hcaE_1~~~hcaE_2~~~hcaE_3~~~hcaE_4~~~hcaE	oxyR_2~~~benM~~~oxyR_3~~~cysB_2			8
dgoK1~~~dgoK1_1~~~dgoK1_2	uhpC_1~~~uhpC_2~~~uhpC_3			4
yaeQ~~~yaeQ_2~~~yaeQ_1	fyuA			1
ybdZ	entH~~~entH_2~~~entH_1			8
rho_2~~~rho_1~~~rho	group_1479			8
outO~~~outO_1	group_10493			10
hipA~~~icsA~~~hipA_1~~~hipA_2	mltF_1~~~mltF_2~~~mltF_3			1
lpfD_2~~~lpfD_1~~~lpfD	deoB_2~~~php_2~~~deoB_1~~~deoB_3~~~php~~~deoB~~~php_1~~~php_3			1
gatC_1~~~gatB_2~~~gatC~~~gatB~~~gatC_2~~~gatC_3	xylB_1~~~xylB			10
puuA~~~puuA_2~~~puuA_1	group_17052			4
citD_2~~~citD	dsbG_2~~~dsbG~~~dsbG_1			10
otnK~~~otnK_2~~~otnK_1~~~fucA_2	group_20591			1
group_37221	nupG_2~~~nupG_1			2
manC1~~~manC1_2~~~manC1_1	group_26431			10
hosA	group_10494			7
group_23195	hyfB_1~~~hyfB_3~~~hyfB_2~~~hyfB~~~ndhB_1~~~ndhB_4			5
ccdB	group_38365			2
yajO_1~~~yajO_2	lacZ~~~lacZ_2~~~lacZ_1			1
bglG_1~~~bglG~~~bglG_2	group_17332			3
group_13739	cstA			1
group_25648	ygiS_2~~~ygiS_1~~~ygiS			4
murI_1~~~racE~~~murI_2	eutC_2~~~eutC~~~eutC_1			1
group_10974	yfeA			1
sucD_2~~~sucD_1	bglF_1~~~bglF~~~bglF_2~~~bglF_3			1
group_41565	sfmD_2~~~sfmD~~~sfmD_1			1
group_35599	kduD_3~~~kduD_1~~~kduD_2			2
group_20516	group_4755			2
rcnA~~~rcnA_1~~~rcnB~~~rcnB_2~~~rcnA_2	rcnA_2~~~rcnA			7
symE_2~~~symE_3~~~symE_1	group_24175			1
group_25440	rfaG_2~~~rfaG			10
group_40948	acm			10
yvgN_2~~~yvgN_1~~~morA	group_31567			1
abgA_1~~~abgA_2~~~abgA	rhaR_3~~~nimR_1~~~rhaR_1~~~nimR_2			1
group_17052	hcaF_2~~~hcaF~~~hcaF_1			3
emrE_2~~~mdtI_1~~~emrE_1~~~emrE_3~~~emrE~~~mdtJ_2	fliF_2~~~fliF_1~~~fliF	3003823;0000006		1
dppD_1~~~dppD_2	caiT_2~~~betL~~~caiT_1~~~betT1~~~caiT			6
fepD_2~~~fepD_1~~~fepD	dsbG_1~~~dsbG_2~~~dsbG			8
ygbN_2~~~ygbN~~~ygbN_1	group_14569			1
mqsA	group_21468			1
cbrB	group_18239			3
group_35034	tibA~~~flu~~~flu_1~~~aidAI~~~flu_4			9
group_17278	ascG~~~ascG_1~~~ascG_2			1
tuf1~~~tuf1_1~~~tufB_3~~~tufA~~~tuf_2~~~tufB_1~~~tuf~~~tufB_2	tufB_2~~~tufB~~~tufB_1~~~tuf1~~~tuf~~~tuf1_2	0000069;3000152;0000051;3000667;3000528;3000668	0000069;3000152;0000051;3000667;3000528;3000668	10
ahr_2~~~ahr_1~~~ahr	group_20344			1
setA_2~~~setA_1~~~setA	namA			2
group_39066	group_22309			1
yihS~~~yihS_1~~~yihS_2	yihT			10
fepD	entC~~~entC_2~~~entC_1			10
ltnD_2~~~ltnD_1~~~ltnD	group_20591			1
puuC~~~betB~~~puuC_1~~~puuC_2	dtnK			4
group_21661	group_10441			2
sucC_2~~~sucC_3	lsrD_2~~~lsrD~~~lsrD_1~~~lsrD_3			4
ebgA_2~~~ebgA_1~~~ebgA	group_21450			3
hcaB_2~~~hcaB~~~hcaB_3~~~hcaB_1	group_22428			2
uxaA_1~~~uxaA_2	group_24826			10
gspA_2~~~gspA_1	rfaY_2~~~rfaY_1~~~rfaY			10
group_4755	rhaR_2~~~rhaR_3~~~rhaS_1~~~rhaR_1			6
uspG_2~~~uspG_1~~~uspG	ttdT_2~~~ttdT_1			10
dmlA~~~leuB_1~~~dmlA_2~~~dmlA_1	vgrG1~~~vgrG1_2~~~vgrG1_3			3
group_21464	uhpA			4
lldR_1	mzrA			10
yajI_2	araJ~~~araJ_2~~~araJ_1~~~sotB_2		3000385	3
pgm_2~~~pgm	chiQ			3
hcaC~~~hcaC_1~~~hcaC_2	yehY~~~yehY_1			2
rsxB_2~~~rsxB_1	deoB_2~~~php_2~~~deoB_1~~~deoB_3~~~php~~~deoB~~~php_1~~~php_3			3
group_14853	group_5341			4
yadL	group_23503			1
yldA	group_19073			1
gatC_1~~~gatB_2~~~gatC~~~gatB~~~gatC_2~~~gatC_3	csbX_1~~~csbX_3~~~csbX_2			10
murR_1~~~murR_2~~~murR_3	group_10537			1
fepD_2~~~fepD_1~~~fepD	fepD			10
glnQ_3~~~glnQ_4~~~glnQ_1~~~glnQ_2	fliT~~~fliT_1	3000689		5
nadB~~~nadB_2~~~nadB_1	nadB_2~~~nadB~~~nadB_1			10
hutX	ycfZ~~~ycfZ_2~~~ycfZ_1			7
uspG_2~~~uspG_1~~~uspG	hcxA			10
group_19973	focB_2~~~focB~~~focB_1			1
group_7233	argP_1~~~gltC_1~~~argP_2~~~cynR_4~~~hcaR_1~~~cynR_3~~~tsaR_3~~~gltC~~~gltC_2			3
azoR_2~~~kefG~~~azoR_1	sorB_1~~~sorB_2~~~sorB~~~sorB_3			2
group_18251	paaD~~~paaE~~~paaE_2~~~hmp_2~~~paaE_1			1
group_36987	fimA_2~~~fimA_1~~~fimA~~~fim		3003823	2
group_36029	group_21468			1
ldrD_1~~~ldrD_4	group_17522			2
adh1	group_16643			3
group_17278	lsrR~~~lsrR_2~~~lsrR_1			2
gfcB_1~~~gfcB_2~~~gfcB	group_29769			7
group_2805	ehaG_2~~~ehaG~~~upaG_1~~~upaG~~~smc_2~~~upaG_2~~~ehaG_1			1
group_16532	group_39535			6
group_16518	prsA~~~ppiC		3003823;0000006	6
yihS~~~yihS_1~~~yihS_2	yphB_2			10
group_9920	group_2432			2
group_10516	fdrA_4~~~fdrA_3~~~fdrA_2			4
wecA	rffH_2~~~rffH_1~~~rffH			2
dctD~~~dctD_3~~~dctD_2~~~dctD_1	ddpC~~~ddpC_1~~~ddpC_2			1
rfaP~~~rfaP_2	group_25440			10
fes~~~fes_1~~~fes_2~~~fes_3	group_20736			6
group_37358	group_24173			7
btuC_2	paaC_1~~~paaC_2~~~paaC			1
gspL~~~gspL_1~~~gspL_2	group_31845			1
puuA~~~puuA_2~~~puuA_1	group_40604			4
php_1~~~php_2	astD_2~~~astD_1~~~adhE_2			1
group_9730	arnC_2~~~arnC_3~~~arnC_5~~~icaA~~~arnC_4~~~arnC_1			2
dsbG_2~~~dsbG~~~dsbG_1	ttdT_2~~~ttdT_1			9
group_17936	group_39973			10
group_10904	yhfX~~~yhfX_1~~~yhfX_2			1
ybaQ	gltC_3~~~hcaR_3~~~hcaR_2~~~hcaR_4			2
mhpT_2~~~mhpT~~~mhpT_1~~~nanT_1	group_40868			2
fhlA_2~~~fhlA	dctB~~~dctB_1~~~kinA~~~dctB_2~~~sasA			1
group_20030	abgB~~~abgB_2~~~abgB_1			2
hyfB_1~~~hyfB_3~~~hyfB_2~~~hyfB~~~ndhB_1~~~ndhB_4	group_13090			4
group_20383	pgrR_2~~~pgrR_1~~~pgrR_3~~~pgrR_5			1
group_10709	dadA_4~~~dadA_2~~~dadA_3~~~dadA_1			1
fepB_2~~~fepB_1~~~fepB	entE			10
yghE	group_30391			9
group_21161	group_23884			1
hokE_1~~~hokE_2	group_6435			1
group_9875	pgrR_2~~~pgrR_1~~~pgrR_3~~~pgrR_5			4
group_37098	rtcA~~~rtcA_2~~~rtcA_1			4
intA_3~~~intA_1~~~intA_4	dkgB~~~dkgB_2~~~dkgB_1			10
nlpE_1~~~nlpE_2~~~nlpE	ybaQ			7
ttdT_2~~~ttdT_1	group_14850			9
dmlR_2~~~dmlR_3~~~dmlR_4~~~dmlR_1~~~dmlR_5	sucD_2~~~sucD_1			3
group_9215	higA~~~higA_2~~~higA_1			2
group_30941	group_27514			1
hcaE_1~~~hcaE_2~~~hcaE_3~~~hcaE_4~~~hcaE	arcA_2~~~arcA_1			1
hcaB_2~~~hcaB~~~hcaB_3~~~hcaB_1	group_24318			8
entE	rna~~~rna_1~~~rna_2			10
group_29902	entD			6
chuR_3~~~chuR~~~chuR_2~~~chuR_1~~~atsB	kpsT~~~kpsT_2			2
group_34151	crt~~~crt_2	3000454	0000014	10
pgm_2~~~pgm_1~~~pgm	group_23383			2
aglB_2~~~aglB~~~aglB_1	group_38056			4
dmlR_4~~~dmlR_3~~~dmlR_2	group_21448			10
uidB~~~uidB_2~~~uidB_1	group_21212			9
group_3600	rapA_2~~~rapA_1~~~rapA_3~~~rapA			3
ddpA~~~ddpA_1~~~ddpA_2	group_38056			1
rhmA~~~rhmR~~~rhmR_1~~~rhmR_2	group_11610			1
rep~~~rep_1	ppiC			4
bglG_1~~~bglG~~~bglG_2	group_14570			1
group_24928	group_17568			1
dmlR_4~~~dmlR_3~~~dmlR_2	patA			2
group_14850	rna_2~~~rna			9
group_39613	group_10836			1
group_32872	teaB~~~siaQ			1
pstS1	ycbV_1~~~ycbV~~~sfmF~~~fimF_1~~~fimF_2~~~fimF_3			7
wzzE	group_9059			1
group_27370	icsA_1~~~icsA_2~~~icsA~~~icsA_3			2
ynjI_2~~~ynjI~~~ynjI_1	group_10880			4
group_21366	pagP_2~~~pagP			1
aer_3~~~aer_1~~~aer	group_19173			9
group_23279	group_30941			1
group_20906	atoC~~~atoC_1~~~atoC_2~~~atoC_4			2
ldrD_1~~~ldrD_4	group_3025			5
aes_2~~~nlhH~~~aes_3	group_23732			1
wecA	rhlB_1~~~rhlB_2~~~rhlB			6
group_13558	appA~~~appA_2~~~appA_1			1
ynbC_2~~~ynbC_1~~~ynbC	rfaP~~~rfaP_2			3
csqR_1~~~csqR_2~~~csqR	group_39183	0000038;0000013;0000052;3007378;0000007;0000035;3007379		1
group_14850	fepG			10
hmuU~~~hmuU_2~~~hmuU_1~~~hmuU_3	prn			3
cheB_1~~~bvgA~~~cheB_2	group_20218			1
dsdC~~~dsdC_1~~~dsdC_2	cscB~~~cscB_1~~~cscB_2			10
uspG_2~~~uspG	fepB_2~~~fepB_1~~~fepB			5
group_22088	ndhB_2~~~ndhB_1~~~hyfG_1~~~hyfG_2~~~nuoC_1~~~hyfG~~~ndhB_3			1
sucD_2~~~sucD_1	nupX_2~~~nupX~~~nupX_1			2
group_7847	fimA_2~~~fimA~~~fimA_3~~~fimA_1~~~fimA_4~~~lpfA			3
tolC_1~~~bepC~~~arpC~~~oprM~~~oprM_2	ybaQ			1
dadA_4~~~dadA_2~~~dadA_3~~~dadA_1	group_35592			2
hcaR_3~~~hcaR_1~~~hcaR_2	dapA_3~~~dapA_1			8
ybgD~~~ybgD_2~~~ybgD_1~~~ybgD_3	rutB_3~~~rutB_2			1
ecfA1_1~~~ecfA1_2	group_23732			3
gspK_2~~~gspK_1~~~gspK~~~gspK_3	group_18541			1
fepA_2~~~fepA_1~~~fepA	uspG_2~~~uspG_1~~~uspG			4
group_2366	lacA_2~~~rpiB~~~lacA			1
btuR_1	phoR_2~~~phoR~~~phoR_1			1
patA_1~~~patA_2~~~patA_3~~~patA	patA			10
group_33655	group_39228		0000036;0000049;0000052;0000013	1
group_25959	yfcS_2~~~yfcS~~~papD_2			1
tsaD_2~~~tsaD_1~~~tsaD	group_43861			8
uidB~~~uidB_2~~~uidB_1	mshA_3~~~mshA_2			4
dppD_1~~~dppD_2	lsrA_1~~~lsrA~~~btuD_2~~~btuD_3~~~lsrA_2		0000069;0000051;3000461;0000072;3000385;3000689	2
group_43928	mhpT_2~~~mhpT~~~mhpT_1~~~nanT_1			1
rhsD_3~~~rhsD_2~~~rhsD_5~~~rhsD_6~~~rhsD_1~~~rhsD_4~~~rhsD_7~~~rhsD	group_9791			1
hemR_2~~~hemR_1~~~hemR_3	group_19621			2
fdm~~~tdh_1~~~tdh_3	group_28557			1
ygiF_1~~~ygiF	ygiF~~~ygiF_2~~~ygiF_1			10
fmt	fmt_3~~~fmt~~~fmt_1~~~fmt_2	3000454	3000454	10
lsrB_2~~~lsrB_1	yqiK~~~yqiK_2~~~yqiK_1			1
entH	uspG_2~~~uspG_1~~~uspG			10
entC~~~entC_2~~~entC_1	fepA_2~~~fepA_1~~~fepA			10
lpdG~~~lpd	group_15253			1
aer_1~~~aer~~~aer_2	group_9270			10
group_756	trpA~~~trpA_2			1
group_17732	hmuV		3000689	9
group_28037	group_24175			2
group_24406	acrR_2~~~acrR_1~~~acrR_3			2
mshA_1~~~gtfA~~~mshA_4~~~mshA_2~~~mshA~~~pimB	group_21101			1
trxA	rhlB_1~~~rhlB_2~~~rhlB			9
setA_2~~~setA_1~~~setA	hflC_1~~~hflC_2			4
group_18264	group_25540			1
lpfB_2~~~lpfB~~~lpfB_1	group_23503			1
pdeA_1~~~pdeA_2~~~pdeA~~~pdeA_3	group_21341			1
group_19104	pgrR_2~~~pgrR_1~~~pgrR_3~~~pgrR_5			3
uidB~~~uidB_2~~~uidB_1	group_3723			9
cysE_1~~~cysE_2	group_23050			10
yifK_1~~~yifK_2~~~yifK	yifK_1~~~yifK			10
ynjI_2~~~ynjI~~~ynjI_1	group_9814			1
group_16437	atoC~~~atoC_1~~~atoC_2~~~atoC_4			1
ygiF_1~~~ygiF	ygjI_2~~~ygjI_1~~~ygjI			6
group_12444	yfcQ~~~yfcQ_1~~~yfcQ_2			1
cbrB	group_28932			8
group_28270	rapA_2~~~rapA_1~~~rapA_3~~~rapA			3
focC~~~fim~~~focC_1~~~fimC_1~~~focC_2	group_26914			1
ycjY_1~~~ycjY_2~~~ycjY_3	atoD			1
dctD~~~dctD_3~~~dctD_2~~~dctD_1	group_15253			1
group_4755	pduD			6
group_23750	wecA_2~~~wecA~~~wecA_1			1
uvrD_2~~~uvrD_1~~~uvrD	group_21902			10
dsbG_1~~~dsbG_2~~~dsbG	fepA_2~~~fepA~~~fepA_1~~~btuB_2			4
group_16409	yciE_1~~~yciE~~~yciE_2			1
fliD_2~~~fliD_1~~~fliD~~~fliD_3	fliC			2
rpsU	aer_3~~~aer_1~~~aer			7
mngB~~~mngB_2~~~mngB_1	group_18607			3
ycbF~~~fimC_2~~~sfmC	htrE_2~~~htrE~~~htrE_1~~~htrE_3			1
rep~~~rep_1	group_21216			1
wecF~~~wecF_1~~~wecF_2	group_12635			1
mtlK~~~mtlK_3~~~mtlK_2~~~mtlK_1	yheI~~~yheI_2~~~yheI_1~~~btuD_5		3000689	2
group_15927	fadH~~~fadH_1~~~fadH_2			1
mshA_2~~~mshA_4~~~mshA_3~~~mshA_1	rfbB~~~rffG_1~~~rmlB~~~rfbB_1~~~rfbB_2			1
puuB_2~~~puuB_1~~~puuB	group_32190			1
ycbU_1~~~ycbU~~~lpfA_1~~~lpfA_2	pstS1			8
ddpB~~~ddpB_1~~~ddpB_2	group_38056			5
group_16044	ydjF~~~ydjF_3~~~ydjF_4~~~ydjF_1		0000038;0000013;0000052;3007378;0000007;0000035;3007379	1
dkgB~~~dkgB_2~~~dkgB_1	group_24521			10
entD~~~entD_1	entS			10
mug	melR_1			10
hutH_2~~~hutH_1~~~hutH	pgrR_2~~~pgrR_1~~~pgrR_3~~~pgrR_5			3
[truncated: 20,786 more rows]
