# Supplementary material for: PanForest: predicting genes in genomes using random forests
Source: Bioinformatics. 2026 Jan 9;42(1):btag005. doi: 10.1093/bioinformatics/btag005 (PMC12857576; doi:10.1093/bioinformatics/btag005)
Supplement: btag005_Supplementary_Data [file btag005_supplementary_data.zip › networks/all_edges_with_drug_coincident.csv]

predictor	predicted	aro_predictor	aro_predicted	n_found
ycjT~~~ycjT_2~~~ycjT_1	iolG~~~afr~~~iolU_2			10
group_687	group_17860			10
nanS_3~~~nanS_2	group_24639			1
group_14125	group_24491			10
group_41511	group_11383			10
group_16826	xerC_13~~~xerC_12~~~xerC_7			10
group_16723	group_44003			1
group_26336	group_28092			8
group_1969	xerC_5~~~xerC_4~~~intS_3~~~xerC_1~~~xerC_2~~~xerC_6~~~xerC_3			10
group_22823	group_155			1
group_24320	group_18768			10
group_27007	angR~~~lgrD~~~mbtB_2~~~tycC_2			1
group_33387	sta3			4
group_9702	group_10108			10
group_16529	group_34435			9
group_43566	recD_1			10
group_42328	group_8673			8
virB8_2~~~ptlE~~~ptlE_2	group_4751			9
group_20899	group_21427			2
group_7421	group_23452			10
tibC_3~~~tibC~~~tibC_2~~~tibC_1	group_38204			1
group_14551	group_25454			5
group_36702	group_23871			5
pphA_1~~~pphA_3~~~pphA_4~~~apaH_2~~~pphA_2~~~pphA_5	group_29762			9
group_14913	group_38010			2
group_18763	group_15662			6
ptsH_3~~~crh~~~ptsH_2~~~ptsH_1	xylB_2~~~xylB_1~~~fucK_2~~~fucK_1			10
group_21207	group_32982			10
group_19363	bfpB~~~bfpB_1~~~sctC_4			7
group_34010	group_24711			10
repA_3~~~repA_2~~~repA	group_5332			10
dinG_2~~~polC~~~dnaQ_2	group_32997			6
group_30934	group_22076			10
spaS_2~~~spaS~~~spaS_1~~~spaS_3	prgK~~~prgK_1~~~prgK_2			10
group_31446	group_23746			10
group_33420	group_25592			9
group_34937	group_40765			10
group_18844	group_18415			10
group_3772	group_31886			3
group_22657	group_4982			9
group_32553	group_33456			10
group_20242	group_19646			1
group_14658	group_4813			9
group_13472	group_19694			10
group_26784	group_30728			2
group_40829	group_26667			1
group_20994	orgA			10
xylP~~~xylP_2~~~xylP_1	group_21576			2
group_16483	group_31966			2
group_34551	group_447			1
btuB_2~~~hemR_1~~~hemR_2~~~hemR~~~hemR_3	yncE_2			1
group_33227	group_32549			10
galE_2~~~lnpD~~~galE_1	group_26431			2
group_19320	group_28065			6
group_36258	group_36303			3
group_8642	group_12728			10
group_17354	rtcB_2~~~rtcB_1~~~rtcB_3			5
group_29791	group_19078			10
ipgC~~~sicA~~~sicA_2	fumA_1~~~fumA_2~~~fumA_3			8
group_28321	group_13485			10
group_15536	group_40280	3000382;0000014;3000684;3000658;3007377;3000652;0000039;3007382;0000036;3000653;3000637;3000704;0000013;3000657;0000038;0000049;3000654;0000035;3000324;0000012;3000698;3000169;3000699;0000040;0000005;0000051;3000456;3000330;3000683;3000145;3003823;3000385;3000655;0000021;0000064;3000158;0000006;3000327;3000325;0000078;3000329;3007378;0000052;0000007		2
group_25207	group_15777			10
tus_3	group_19013			8
group_9209	group_30508			3
group_19115	group_22079			10
group_2474	group_38271			9
group_43626	group_19297			10
smc~~~smc_2	group_18416			10
group_31408	group_22572			1
group_38194	group_28996			10
group_24781	group_23159			10
group_22022	group_33346			2
group_9786	group_31403			1
group_17810	yadM~~~yadM_1			2
hemY	group_14853			6
group_30852	group_6276			5
group_6831	group_27748			9
group_32621	group_462			9
group_25403	group_35772			10
group_32889	proQ_2~~~proQ_4~~~proQ_3			10
group_27972	tetR_3~~~tetR_2~~~tetR~~~tetR_1	0000051		2
group_23493	group_29056			10
hsdM~~~hsdM_2	xerC_1~~~xerC_2~~~xerC_3			10
group_26517	group_39174			2
group_17386	glmE_1~~~glmE_2~~~glmE			8
group_694	group_16262			10
group_32519	group_41665			2
nadC_1~~~nadC_2	chuW			8
group_29000	group_13626			10
group_34224	group_43817			10
group_35111	group_19037	3000454		1
group_3640	group_16265			10
cspJ	group_28108			10
bfpB~~~bfpB_1~~~sctC_4	group_8331			10
group_15811	group_15943			10
group_10187	group_8673			4
group_9868	group_32274			10
casC_1~~~casC~~~casC_2	casE			10
group_22717	group_41443			2
group_401	group_27000			2
group_33254	group_3356			10
xerD_3~~~xerC_7	group_12897			9
group_31287	group_31943			1
virB9	group_14974			10
group_8769	group_25023			9
group_29679	group_29645			4
flmA	group_20594			3
group_9221	group_7570			8
intA_4~~~intA_2~~~intA_1~~~intA_5~~~intA_3~~~intA~~~intS_1~~~intA_6~~~intS_4~~~intS_2	group_16878			10
group_29615	group_38161			1
group_14736	group_24386			5
group_38291	group_35003			10
group_9299	group_16265			4
group_18224	group_14605			9
group_15659	group_35374			1
paoC_2~~~paoC_1~~~paoC	paoD~~~paoD_2~~~paoD_1~~~pgrR_3			9
group_18588	group_26815			10
group_27672	group_18704			10
group_25617	group_14189			9
mexA~~~acrA_1~~~acrE_2~~~ttgA	yvgN_2~~~yvgN_1~~~morA	0000030		3
group_24265	group_20890			10
group_23315	group_16252			10
group_23974	group_16267			1
group_27317	group_42564			10
group_33023	group_27037			10
pulD~~~pulD_3~~~pulD_1~~~pulD_2	epsM~~~epsM_2			10
group_29676	group_28721			2
group_24525	group_22369			1
group_25612	group_33264			9
group_40683	group_38452			10
group_35793	group_22880			4
group_21825	trxA			1
group_25485	group_23255			10
entH~~~entH_2~~~entH_1	entS_1~~~entS_2~~~entS			9
group_2002	group_4339			9
group_942	group_27106			10
group_13059	group_28290			10
hscC_1~~~hscC	group_2016			1
group_28212	group_36393			4
group_43405	pdeG_3			6
group_19646	group_11296			10
group_23955	intA_3~~~intA_6~~~intA_1~~~intA_2~~~intA_5~~~intA~~~intA_4			2
group_40177	arsD~~~arsD_1~~~arsD_2			2
group_39059	group_17213			10
yadV_1~~~yadV_3~~~yadV_2	group_11605	3003823;0000006		1
parM_2~~~parM~~~parM_1	group_3228			1
group_2039	group_26665			9
group_34521	wbbL_1~~~wbbL_2			2
group_34896	group_22048			10
group_31874	group_16499			3
ssbA	group_40873			10
group_34232	group_23460			7
btuF_1	group_12053			3
klcA_2~~~klcA~~~klcA_1~~~klcA_3~~~klcA_5~~~klcA_4	group_35683			2
group_31020	group_26325			5
group_33167	group_8021			10
dnaC_2~~~dnaC_1~~~dnaC_3~~~dnaC	group_23845			10
group_38276	group_31023			10
group_33934	group_19979			4
group_16882	group_526			10
group_25592	group_42795			8
group_25423	dam_3~~~dam_1~~~dam_2			1
group_27787	group_9299			5
group_7421	group_14343			10
lafS	fliR_2~~~fliR~~~fliR_1			10
group_43355	group_19014			8
group_2411	group_26192			10
group_35233	group_33926			8
group_6696	group_13838			10
group_21391	epsE_3~~~tcpT~~~tcpT_3			4
group_21828	group_24896			10
group_19558	group_4339			8
uhpC_2~~~uhpC_1	group_9654			1
group_23496	pphA_2~~~pphA_1~~~pphA_3			6
group_17321	group_21291			1
group_462	group_42538			4
group_19957	group_20261			1
group_38705	srlA_2			3
group_14074	group_26236			6
group_12948	group_1479			1
group_28996	group_29012			10
group_4426	group_26578			4
higB2	group_32163			10
group_39830	group_9538			1
group_14263	group_38194			10
group_13775	scrK~~~scrK_1			10
group_36609	group_29331			8
caf1A_1~~~caf1A~~~caf1A_2	group_31332			10
group_40815	group_3637			2
group_39887	group_29578			10
eutL_1~~~eutL~~~eutL_2	eutB_2~~~eutB~~~eutB_1~~~eutB_3			10
group_33370	group_33316			10
group_20343	group_21159			1
apbC_2	group_24386			10
group_35757	group_2002			10
group_33334	dcm_4~~~dcm_2~~~dcm_3~~~dcm_1			8
group_19138	group_30503			10
group_25418	group_43405			10
group_24491	group_20779			10
group_35863	aroH_1~~~aroH_2	3000689		9
dinG_3	group_21101			1
group_1476	group_29171			10
group_32163	group_24574			10
group_1952	dltA_2~~~dltA_3~~~tycC~~~ppsE_2~~~mbtB~~~menE_2			10
group_43211	group_15777			9
group_23696	recE_2~~~recE_1~~~recE	0000006		1
group_31369	iutA_2~~~iutA_3~~~iutA			1
group_15243	group_20984		3007382;0000035;3007377;0000038;3007378;0000052;0000007	2
group_35151	era_1~~~era_3			10
group_24878	rnhA_2			10
group_41794	group_18822			8
group_22294	group_20098			3
group_24240	group_32297			1
yghO~~~yghO_2~~~yghO_1	bioF_2~~~bioF_1			10
group_37849	group_5384			9
cntE~~~yfcJ_2~~~yhhS_2~~~yhhS_1	group_8913			1
group_37368	group_31416			10
group_25339	group_23460			10
wapA~~~rhsC	group_23493			6
group_16826	group_10108			10
group_4147	group_2804		0000006	1
group_36180	group_29116			10
group_14015	group_34657			2
group_29012	group_34887			10
group_20432	cobT_2			10
atoA~~~atoA_1	atoC~~~atoC_1~~~atoC_2~~~atoC_4			10
hha_3~~~hha_2	group_33518			2
group_19638	group_8833			10
group_31874	group_3351			7
group_41853	group_32549			10
group_8931	yqcE_1~~~yihN			10
group_19102	group_7587			2
cdgI_3~~~dgcT~~~cdgI_2~~~cdgI_1	group_32170			4
group_30262	dgkA_2~~~dgkA_1			5
group_4629	group_24012			1
group_26914	group_2335			2
group_28386	iucB~~~iucB_2~~~iucB_3			2
group_18610	group_27034			2
ttgR	group_40475			10
nohA_2~~~nohA_4~~~nohA_1	group_15016			1
group_17072	group_24355			10
group_28736	group_6968			9
group_34232	apbC_2			10
group_19484	group_23434			4
group_32621	hipA_2~~~hipA_3			10
group_9635	group_32621			8
group_43555	group_25108			10
group_29086	group_4474			10
group_22767	group_23061			2
group_9210	group_12512			9
group_14025	lexA_5~~~lexA_2~~~umuD_2			5
group_9299	group_27787			3
group_18574	group_32400			8
group_13307	group_22954			10
group_7016	group_12136			8
intS	group_12099			1
group_24271	yedY1~~~yedY1_1			1
vgrG1_2~~~vgrG1_1	group_6372	0000049;0000013;0000052		10
group_19726	group_34259			6
group_26716	group_26717			7
group_8966	group_33893			1
bcsZ_1~~~bcsB_2~~~bcsB~~~bcsB_1	bcsZ~~~bcsZ_1~~~bcsZ_2			10
group_2301	group_11660			9
group_10515	group_43365			10
group_22916	group_17069			1
group_18226	group_36647			1
group_31266	group_42597			10
group_32971	group_10845			3
fabF_2~~~fabF_1	group_22105			10
group_2879	group_27185			10
pphA_2~~~pphA_4~~~pphA_3~~~pphA_1~~~pphA_5	group_526			1
stbB~~~stbB_1	group_36360			3
group_38722	group_20312			1
tdh_3~~~tdh_2~~~tdh_1	ydjJ~~~tdh_3~~~ydjJ_2~~~ydjJ_1			10
group_30437	group_31962			10
trkG~~~trkG_2~~~trkG_1	group_9066			5
group_34693	smc~~~smc_1			6
group_8024	fes_2~~~fes_1			2
group_43355	group_463			8
group_12506	group_24265			10
group_40407	group_3318			1
intA_3~~~intA_2~~~intA~~~intA_1~~~intA_6	noc~~~noc_2~~~spo0C~~~noc_1			10
group_19363	virB4_1~~~virB4~~~virB4_2~~~virB4_3			9
hldE	group_43861			2
group_22586	yscJ			10
group_35578	group_220			4
group_17689	group_22717			3
mhpC~~~mhpC_2~~~mhpC_1	mhpB~~~mhpB_2~~~mhpB_3~~~mhpB_1			10
group_28285	group_40349			10
group_22334	group_31421			4
fdrA_3~~~fdrA_7~~~fdrA_5	group_29245			8
group_9988	mtlK~~~mtlK_3~~~mtlK_2~~~mtlK_1			1
group_26389	group_15302			1
group_25082	group_24449			10
ompX_2~~~ompX_5~~~ompX_3~~~ail_1~~~ompX_6~~~ompX_1~~~ompX_4~~~ompX_8~~~ompX_11	group_4367			6
group_23721	mchI_1~~~mchI			2
group_2816	group_29419			10
group_9326	group_23697			7
group_27712	group_19652			10
group_21287	group_19695			1
group_9183	yfkM			3
yhdJ_2~~~yhdJ_3	group_21391			1
group_6287	group_16387			10
group_11001	dinG_2~~~dinG~~~dinG_4~~~dinG_3			1
group_41887	group_23658			10
group_24874	group_293			8
proQ_3	group_8647			10
group_3763	rbsC_3~~~rbsC_1			2
group_26284	group_27191			7
group_31935	group_31598			4
group_32282	group_33420			8
group_42271	group_35285			2
group_32629	group_32446			10
dinB_1~~~umuC_6~~~umuC_8~~~umuC_7~~~umuC_5~~~umuC_2~~~umuC~~~umuC_3~~~umuC_1~~~umuC_4	group_30435			2
group_10869	acpP_2~~~acpP_1~~~acpP_3			10
group_35344	ycbF~~~fimC_2~~~sfmC			1
group_43423	group_16258			10
group_10040	silP_2~~~silP~~~silP_4~~~silP_3			1
group_24878	dinG_2~~~polC~~~dnaQ_2			9
srmB_2~~~srmB_1	lsrF~~~lsrF_1~~~lsrF_2			2
sdgD~~~nagI~~~phdI	nagL			10
group_29824	mazF9			2
yceD_2	group_461			6
group_21837	group_13013			8
group_982	group_39472			2
group_24875	group_13062			10
paoA_2~~~paoA~~~paoA_1	group_2371			3
group_13013	group_23595			9
group_14453	group_27030			10
group_22510	group_25324			10
group_25388	group_25339			9
group_32788	group_837			10
group_2797	group_9725			9
group_8593	group_15192			10
xerC_1~~~xerD_2	group_3877			1
group_5639	group_15082			1
group_24265	pphA_1~~~pphA_3~~~pphA_4~~~apaH_2~~~pphA_2~~~pphA_5			6
group_33823	group_15943			9
group_24819	group_24061			10
group_34435	group_33341			10
group_19658	group_40638			10
rfaG_2~~~rfaG~~~rfaG_1	group_20920			1
group_11971	group_35563			1
group_42279	group_14453			10
group_30531	group_25657			2
group_16457	group_8730			1
cdiA_5~~~cdiA_2~~~cdiA2~~~cdiA_1~~~cdiA2_2~~~cdiA4_1	cdiA_2~~~cdiA_5~~~cdiA_1~~~cdiA_3~~~cdiA			1
group_8025	group_8238			10
ykgO	yagU~~~yagU_3~~~yagU_2~~~yagU_1			10
group_11525	group_24808			10
group_25462	group_43255			6
higB2	group_10652			2
group_21179	group_23974			10
group_13872	group_35034			2
group_25324	group_12653			10
group_23690	group_22155			1
group_6382	group_14282			10
group_14418	group_40936			9
group_29596	group_17733			6
group_9635	group_8672			9
group_15152	group_33174			6
group_20647	group_15398			10
group_11521	group_20431			9
group_29959	group_22326			1
group_41472	group_9031			7
group_35753	group_25168			1
wcaJ_2~~~pglC~~~wcaJ	wzb~~~etp_1~~~amsI~~~etp_2			8
group_36051	group_31092			10
opgE_3~~~opgE_4~~~opgE_2	group_9617			5
group_29056	group_33254			10
group_25418	group_21232			4
group_24351	group_178			1
group_10957	group_19842			3
group_16280	group_18326			10
group_20432	group_19686			10
caiT_2	group_11665			10
manR~~~manR_2~~~mtlR_1~~~manR_1	hmuU~~~hmuU_2~~~hmuU_1~~~hmuU_3			2
group_7160	group_35336			10
group_30591	group_18582			2
group_22586	cesT			10
yhcR_2	group_2021			10
group_18053	group_32788			2
fruA_3~~~fruA_4~~~fruA_2	fba~~~fbaA_2			9
group_32041	sctC~~~sctC_2			10
group_41524	group_25648			4
group_12087	group_23975			2
group_35340	tdeA			1
group_30523	group_13197			2
group_25067	fliP_1~~~fliP_2			10
group_39174	group_15770			7
group_10845	group_40075			3
group_34838	group_22235			10
dnaJ_2~~~dnaJ_3	group_36152			7
group_31911	group_33335			10
group_29104	group_42644			10
yabJ_2~~~yabJ_1	yihN_2			10
group_1827	group_12377			9
group_28786	group_16480		0000006	4
group_22692	group_9299			2
group_8494	group_16539			1
group_35808	group_7066			10
group_32747	group_34282			1
group_30187	group_30385			5
group_3099	group_31980			9
group_8758	group_29090			10
group_8348	group_1914			10
sctC~~~sctC_2	cesT			10
xerC_1~~~xerC_2~~~xerC_3~~~xerC_4	gpFI_1~~~gpFI~~~gpFI_2~~~gpFI_3			2
group_41813	group_32682			9
group_33023	group_32409			5
recD_1	group_3518			10
fimH_1~~~fimH_2~~~fimH_3	fimC~~~fimC_3~~~fimC_2~~~fimC_1			10
group_1944	group_43386			7
group_29330	group_32101			2
group_31546	group_28014			10
hilA~~~hilA_3~~~hilA_2~~~hilA_1	chuR_3~~~chuR~~~chuR_2~~~chuR_1~~~atsB	0000006		2
group_5695	group_31998			1
group_24469	yscU			10
group_582	group_29207			5
group_14995	rrrD_1~~~rrrD_4~~~rrrD~~~rrrD_2~~~rrrD_9~~~rrrD_3~~~rrrD_10			2
group_9432	yggR_2			10
group_35456	group_2021			10
group_23883	group_14513			6
ykgV	argF			2
group_10110	group_27217			1
group_28952	group_35433			10
group_33998	group_34002			10
group_13144	group_14557			10
group_29447	group_29464			10
group_35803	group_25554			1
group_34433	group_36181			10
group_29762	group_29791			10
xylE~~~xylE_2~~~xylE_1	group_10974			3
group_11701	group_25168			8
group_42434	group_15192			10
group_29339	group_21207			1
group_22225	group_27659			2
group_33655	group_16518			2
group_15317	group_44003			2
group_37476	group_36800			10
group_22118	group_14993			1
group_35055	group_15420			3
group_32799	group_16180			10
group_25536	group_11525			10
parM_1~~~parM~~~parM_2~~~parM_3	group_25458			10
group_27461	xerC_1~~~xerC_4~~~xerC_5~~~xerC_3~~~xerC_2			9
group_33059	group_16519			10
group_37923	group_20575			10
group_28794	group_12136			10
group_32079	tfaE_1~~~tfaE_4~~~tfaE_3~~~tfaE_5~~~tfaE_2	0000040		2
group_16537	group_20171			1
group_26279	group_44173			2
ttrS	group_13111			2
group_21377	group_20541			9
dcuB_2	dcuR_2~~~dcuR_1			10
chiP_2~~~chiP_1~~~chiP_3~~~chiP	chiQ			9
group_9209	group_22154			1
group_25587	group_33300			10
group_26915	group_39044			7
group_3228	group_26772			1
group_21635	group_30352			1
group_25656	group_33890		0000040	6
addA	group_24671			9
lysN_1~~~norG~~~ptsJ~~~lysN_2	hpcH_2~~~hpcH~~~hpcH_1			3
group_32011	symE_2~~~symE_1~~~symE_3~~~symE_5~~~symE_6			1
group_15409	group_18798			10
group_2848	group_12367			8
group_35480	group_18422			1
group_9524	group_25273			10
group_16144	ompT~~~ompT_1~~~ompT_2~~~ompT_3			10
group_33382	group_32701			9
group_21427	idnO~~~gno~~~bacC_1			2
focC_3~~~focC_2~~~focC_1	kbaZ_1~~~kbaZ_2			4
group_14488	group_23719			8
ybiI_1~~~ybiI_2	group_25489			10
ylpA~~~ylpA_2~~~ylpA_3~~~ylpA_1	traD_2~~~traD~~~traD_1~~~traD_3			1
group_8380	group_20305			2
group_30528	group_2401			9
group_29970	group_29898			10
group_36683	yjiK_2~~~yjiK_1			1
group_18870	group_28733			10
group_21633	flmC~~~flmC_1			2
group_29929	group_14425			1
group_2010	group_39891			10
group_2171	group_32316			9
group_19622	gcvA_1~~~gcvA_2~~~hdfR_3			2
parA~~~parA_1~~~parA_2	repE~~~repE_1			2
group_30045	group_2051			10
group_32053	group_35427			10
group_40489	iucA~~~iucA_2~~~iucA_1			2
group_19013	group_18925			8
group_27828	group_4640			1
group_2354	group_28804			10
siaP	group_27712			2
group_23922	group_26574			9
group_25748	group_13394		3000622;3000645;3000624;0000008	10
group_28736	group_27121			10
group_17512	group_3637			8
dapH_1~~~dapH~~~dapH_2~~~vatD	spaO_1~~~spaO	3000385;0000037;3000669;3000456;3000382		1
xylG_1~~~btuD_1~~~rbsA_1	group_36024	3000689		1
group_2659	cdiA2~~~fhaB			10
group_32224	group_32953			10
group_33439	group_33429		3000622;3000645;3000624;0000008	10
pdeH_2~~~pdeH_1	mrkD_3~~~mrkD_2~~~mrkD			9
group_26948	group_9546			3
group_8334	group_1767			7
group_17174	group_24307			9
dltC	group_43312			10
group_9063	group_3509			2
group_39228	wecB_2~~~wecB_3~~~wecB~~~wecB_1	0000049;0000013;0000052;0000036		1
group_10597	group_23031			1
group_23452	group_32238			10
recD_2~~~recD_1	group_16667			3
eae~~~eae_2~~~eae_1	group_23159			10
group_42928	group_31257			10
group_8685	yhcR_2			9
group_22247	group_31762			2
group_16387	virB8			10
caiT_2	group_8931			10
group_27748	group_13307			10
group_33395	group_33182			1
group_42564	group_40584			10
group_6253	group_3714			10
cbtA~~~cbtA_4~~~cbtA_2	group_31685			2
group_22155	der_2~~~der_1			2
fliS_2~~~fliS~~~fliS_1	fliT~~~fliT_1			10
group_34232	group_6831			10
group_42156	group_39436			2
group_26192	group_16114			10
hns_3~~~hns_2~~~hns~~~hns_1	group_25428			10
group_17092	group_5774			2
group_33059	group_31424			10
pemK_3	group_18283			10
group_26657	group_15323			5
group_16782	group_20636			1
traA_2~~~traA~~~traA_1~~~traA_3	traC~~~traC_5~~~traC_1~~~traC_6~~~traC_4~~~traC_2~~~traC_3			5
group_21587	group_8037			9
hsdR_2~~~hsdR~~~hsdR_4~~~hsdR_1~~~hsdR_3	group_27237			3
group_41856	group_33456			10
group_32654	group_17174			6
group_14355	group_343			5
group_19056	group_24395			1
group_13471	group_20706			8
group_24878	group_14127			10
group_10782	group_15927			1
wcaJ_2~~~pglC~~~wcaJ	group_34102			1
group_22460	group_7491			1
group_22581	group_43733			2
group_35857	group_25482			10
group_37680	group_2401			10
group_34189	group_29329			6
group_21488	group_23438			10
group_13472	group_24613			10
mbtB~~~dltA_3~~~dltA~~~angR~~~mbtB_1~~~dltA_1	group_5118			10
group_18592	group_24416			10
group_31715	group_29121			8
group_29762	group_18269			10
group_25323	group_12909			10
mbeA~~~mbeA_1~~~mbeA_4~~~mbeA_2	mbeA_3~~~mbeC			10
hlyD~~~hlyD_2~~~hlyD_1	group_21183			1
group_30934	group_25140			10
mcbC	mcbB			10
group_21256	group_21906			7
group_25488	group_10845			2
gspA_2~~~gspA_3~~~gspA_1~~~gspA~~~gspA_4	chiA_2~~~chiA~~~chiA_1			9
hutG~~~hutG_1~~~hutG_2	group_39174	0000025		9
group_25616	group_33420			10
nfsA_2~~~nfsA~~~nfsA_1	fdm~~~tdh_1~~~tdh_3			2
group_29834	group_25482			10
group_14477	rep			1
group_19554	group_44085			6
group_28367	group_35489	3000382;0000014;3000684;3000658;3007377;3000652;0000039;3007382;0000036;3000653;3000637;3000704;0000013;3000657;0000038;0000049;3000654;0000035;3000324;3000698;3000169;3000699;0000040;0000005;0000051;3000456;3000683;3000330;3000145;3003823;3000385;0000021;3000655;0000064;3000158;0000006;3000327;3000325;0000078;3000329;3007378;0000052;0000007		7
group_8331	topB_3~~~topB_2~~~topB_4			10
htpX_1~~~htpX_2	mhpE~~~mhpE_2			5
group_35411	group_28837			8
group_43477	group_16282			10
group_23253	group_9298			10
group_38543	group_37881			10
group_1952	group_10538			2
group_27268	group_26396			9
group_19505	group_22721			8
group_26747	group_25343			2
group_16750	group_17238			1
group_16983	group_6989			10
group_8642	hcpA_1~~~hcpA_2~~~hcpA_3			10
group_41831	uhpB_2~~~uhpB_1			2
group_15202	bbmA~~~nplT			10
group_11578	group_20007			9
group_9203	group_25216			9
group_13523	korB			9
group_32023	repB_3~~~repB_1~~~repB~~~repB_2			5
group_2723	group_547			1
group_25183	group_31596			3
group_32756	group_31746			5
symE_7~~~symE_1~~~symE_3	group_38275			5
group_33823	cobT_2			6
group_18295	group_27065			9
group_16335	group_33407			8
group_24012	group_40823			7
group_20706	group_42279			9
group_38343	group_35336			3
group_16711	intS_2~~~intS_3~~~intS_5~~~intS_4			1
acpP_1~~~acpP_2~~~acpP_3	group_14992			10
group_35776	group_40928			2
group_11717	rep_2~~~uvrD_2			5
group_30155	nrdB_2			9
group_33026	ynfN			1
group_3875	group_24495			7
group_36032	nanA_1			10
group_22554	group_22477			3
group_13626	group_10724			10
mhpB_2~~~mhpB_1~~~mhpB	mhpE_2~~~mhpE_1~~~mhpE			8
siaM~~~siaM_1~~~dctM_3~~~dctM~~~siaT~~~dctM_1~~~dctM_2	group_23503			9
group_34521	group_19037			2
group_8869	group_20359			4
group_16366	group_13569			10
group_33408	pdeG_3			6
group_33296	COQ3~~~yjhP~~~yjhP_1~~~yjhP_2			1
ybdM_2~~~ybdM_3~~~ybdM_1	group_14057			2
yvqK	rsxC_2~~~rsxC_1~~~rnfC			10
group_33254	group_24012			10
group_27258	group_4216			10
group_40862	group_12704			8
group_13536	group_17247			9
vapC_1	group_41438			4
group_26846	group_20573			10
group_9702	qmcA_2~~~qmcA_1			10
group_5703	group_25294			10
group_19585	group_18775			10
group_17458	group_16615			1
group_23871	group_30592			10
group_14418	group_457			5
fcl~~~fcl_1	algC~~~algC_1~~~algC_2			9
group_19516	group_35420			10
group_16678	group_29274			10
group_28837	group_15306			10
group_12136	group_44032			9
group_33167	group_24307			6
group_26776	group_32890			6
group_20431	group_15943			10
symE_2~~~symE_1~~~symE_3~~~symE_5~~~symE_6	group_28187			8
group_24578	group_16267			1
group_34846	group_31402			10
umuC_4~~~umuC_3~~~umuC_5~~~umuC_2	group_34111			6
traI_1~~~traI	group_26846			10
group_44173	group_13496			6
group_19086	group_41511			10
pduB	pduU			10
group_32479	group_36509	0000040	0000040	1
group_17898	smc~~~smc_1			10
group_9524	group_24379			10
group_14113	group_24949			1
group_799	group_21851			4
group_5003	repA_3~~~repA_2~~~repA			10
group_33346	group_3356			10
group_10493	group_10494			10
group_11191	group_4680			8
group_24952	group_22393			10
group_1676	group_7547			10
sepA~~~pet_2~~~pic_2~~~sepA_3~~~espC_2~~~espC_1~~~espC~~~pic~~~espP~~~espP_3~~~pet~~~pic_1~~~pic_4~~~espP_1~~~sepA_2~~~sepA_1~~~espC_3	group_25137			2
group_28603	group_19414			10
group_33195	group_25625			7
ybdZ	rna_2~~~rna			9
group_24422	group_13472			2
group_13673	group_41438	3000661;0000071		6
espFU~~~espFU_2~~~espFU_3	group_40349			6
group_13569	group_29671			10
group_6900	group_1370			9
group_11876	elfG~~~elfG_2~~~lpfD_2~~~lpfD~~~lpfD_1~~~elfG_1~~~yraK_2~~~yraK_1			1
group_34576	group_23660			10
cstA~~~cstA_1~~~cstA_2	entA~~~entA_1~~~entA_2			10
group_23178	ydaY			3
group_17689	group_38161			3
group_22884	group_32163	3000382;0000014;3000684;3000658;3007377;3000652;0000039;3007382;0000036;3000653;3000637;3000704;0000013;3000657;0000038;0000049;3000654;0000035;3000324;3000698;3000169;3000699;0000040;0000005;0000051;3000456;3000683;3000330;3000145;3003823;3000329;3000385;3000655;0000021;0000064;3000158;0000006;3000327;0000078;3000325;3007378;0000052;0000007		2
group_33510	ppsE_1			10
group_13658	group_33962			10
group_32524	group_33382			5
group_20505	group_27604			10
group_34693	group_24386			8
group_23549	group_13711			10
group_8752	group_11933			9
group_22393	group_33439			9
group_24015	group_14661			6
pimA~~~mshA_2~~~mshA_3~~~glgM	group_9338			10
group_16932	group_17893			2
group_20007	group_33417			9
group_34443	group_29705			4
group_9501	rbsC_2~~~rbsC_1			2
group_21807	garD_5~~~garD_1			9
intA_3~~~intA_1~~~intA_4	rhsC_1			3
group_29251	arcC1_5			9
group_28220	cdiA2~~~fhaB			1
group_19014	group_23719			8
group_35115	group_34576			9
group_29086	group_18680			10
group_11589	yahB_4			1
group_43471	mprA_3~~~mprA_4~~~mprA_1			1
group_36027	group_35906			10
group_16477	klcA_7~~~klcA_4			1
ptlA	group_36170			10
higB2_2~~~higB2~~~higB2_1	aes_2~~~nlhH~~~aes_3			10
group_19078	group_30672			10
group_10119	fumA_1~~~fumA_2~~~fumA_3			1
group_10956	group_4324		3003823;3000324;3000684;3000698;3000327;3000325;3000683;3000329;3000699;0000051;3000330	6
group_33456	group_41851			10
group_19988	group_5350			10
group_25260	xerC_7~~~xerC_3~~~xerC_2~~~xerC_4~~~xerC_1			7
group_35463	group_14277			1
group_32656	group_16197			2
group_4986	group_1708			1
group_23721	group_20003			3
iaaA_2	lutR_2~~~lutR_1~~~lutR			10
group_16520	group_8021			10
group_43123	group_8672			5
group_26988	group_25092			9
group_23452	group_19726			10
astD_1~~~astD_3	group_32784			10
group_35530	lexA_5~~~lexA_2~~~umuD_2			10
group_28747	group_40181			10
group_35675	group_33329			10
group_7449	yjiK_2~~~yjiK_1			1
group_36040	group_33792			10
group_35754	group_35188			10
group_23085	group_18703			10
flgC_1~~~flgC_2	flgK_2~~~flgK_1			10
group_40052	group_16693			2
group_35001	group_8353			6
group_23278	group_8427			3
group_7294	garD_1~~~garD~~~garD_2~~~garD_7~~~garD_6~~~yhaV_2~~~garD_5~~~garD_4			10
tolC_1~~~bepC~~~arpC~~~oprM~~~oprM_2	group_18972			1
group_16905	group_15420			5
group_16370	group_10245			2
group_22827	group_32238			10
group_24699	gcvA_1~~~gcvA_2~~~hdfR_3			7
group_21389	group_32068			6
group_30973	group_1476			3
group_30186	group_25612			9
group_16519	group_32654			10
higB2_2~~~higB2	group_4883			10
group_6535	group_23730			1
group_10217	group_31413			6
group_22228	group_6699			1
group_33424	group_44010			10
group_10684	group_25712			10
group_36202	group_34991			5
group_29291	group_24083			9
group_16426	repA_3~~~repA_2~~~repA			3
group_33575	repA_3~~~repA_2~~~repA			1
group_16094	group_14875			2
group_18498	group_28585			2
group_14173	group_21216			1
rapA_1~~~rapA_4	group_11880			10
group_28911	cmi~~~cmi_1~~~cmi_2			8
group_35503	manC1~~~manC1_2~~~manC1_1			10
group_28270	group_21212			10
group_41658	hutG~~~hutG_1~~~hutG_2		0000025	2
group_14418	group_13402			1
group_19973	group_8920			3
group_28107	wecB			2
group_35987	group_1656			7
group_24305	group_25273			5
group_31266	group_25216			1
group_32971	group_14502			10
group_17326	intS_1~~~intS_2			9
rbsC_3~~~rbsC_1	ulaE_3~~~ulaE_1			10
group_998	group_14272			6
group_11834	group_30793			10
group_23701	group_23624			2
intA_5~~~intA~~~intA_4~~~intA_2	group_23343			10
group_30820	group_31237			5
group_20862	group_35378	0000036		1
group_34824	group_8320			8
group_21437	bdcA_1~~~bdcA~~~bdcA_2			9
group_4309	group_3727		0000073	1
group_28504	traR_1~~~traR~~~traR_2			1
group_27235	kdpE			1
group_17743	group_28770			2
group_9766	group_8869			4
group_18193	group_2245			1
group_33425	group_33458			10
group_29450	group_33100			10
iolG	group_24634			2
group_37849	group_25551			8
group_42544	group_10068			1
group_19686	group_25388			10
group_18416	group_32979			10
group_29031	rsmI_1~~~rsmI_2			8
epsH_1~~~epsH	yghO~~~yghO_2~~~yghO_1			1
group_13552	group_44063			10
group_30045	group_23212			9
group_10210	group_27043			10
group_27163	group_19010			10
group_32628	group_14502			1
group_26279	group_39472			2
group_24952	group_24671			10
group_31340	group_36098			4
group_15071	gadW_3~~~gadW_2			1
addA	group_19694			10
group_22774	group_28187			3
group_32762	group_19763			10
group_25458	group_30287			10
group_24379	group_32177			10
group_20231	gpFI_1~~~gpFI~~~gpFI_2~~~gpFI_3			2
group_20768	group_846			10
group_7010	group_43299			7
group_41867	group_16707			10
group_43848	dcuR_2~~~dcuR_1			10
group_16265	group_21232			2
yhfS_2~~~yhfS	group_21128			4
group_42785	group_34214			3
group_2979	group_1764			2
group_31911	group_31746			10
group_12043	folP1~~~folP_3~~~folP_2~~~folP_5	3000324;3000684;3000698;3000327;3000325;3000683;3000329;3000699;3000330	3003823;3000324;3000684;3000698;3000327;3000325;3000683;3000329;3000699;3000330	3
group_33445	clpV1~~~clpV1_2~~~clpV1_1~~~clpV1_3			9
group_27871	group_15096			10
group_33395	group_19013			1
group_33384	group_30201			5
group_11087	gltP_2~~~dctA_2~~~dctA_1			1
bshA~~~mshA_3~~~mshA_1~~~mshA_2~~~mshA_4~~~mshA_5	group_24378			1
group_8334	group_9467			8
group_10515	group_27863			10
group_7421	clpX_1~~~clpX_2~~~clpX_3			4
group_17970	group_32983			2
group_42595	group_824			10
group_32979	group_24202			10
group_14696	group_3723			2
group_36028	group_36249			10
group_28574	ugpA_2			10
group_18283	group_18874			7
group_33213	cysE_1~~~cysE_2			9
rfaH_2	group_35088			10
group_33844	group_28180			10
arsC_2~~~arsC_1	arsA_1~~~arsA_2~~~arsA			9
group_33253	group_33166			10
hokC~~~hokC_2	group_34231			5
group_21944	group_27818			1
group_28151	ompA_2~~~ompA_3		3000693;3000454	6
group_24174	acpP_2~~~acpP_1~~~acpP_3			10
group_20263	group_33687			1
group_12909	group_14854			10
group_21877	group_5389			6
group_27748	group_29736			9
group_32662	group_20689			1
group_12045	group_39044			6
group_16252	group_27748			10
group_41475	group_44173			8
group_16107	group_12887			5
group_42928	group_42150			10
flu_2	group_36530	0000040		1
group_23176	group_2816			10
group_29350	group_31620			10
pifC~~~pifC_1~~~pifC_2	group_11356			6
group_32409	group_31915			10
gnsA_1~~~gnsA_2	ynfN			10
group_36683	group_25554			1
feaR~~~feaR_2~~~feaR_1	group_17732			3
group_30658	group_31940			10
group_13105	rbsB_3~~~rbsB_2			10
group_23337	group_25314			9
xerC_11~~~xerC_6~~~xerC_8~~~xerC_7~~~xerC_4~~~xerC_3~~~xerC_5~~~xerD_2	group_24192			1
group_16830	group_9181			10
group_5332	group_15510			10
group_40957	group_39326			1
kbaZ_1~~~kbaZ_2	group_42900			8
group_39705	group_17510			10
group_34320	group_34318			7
group_22687	group_19112			4
group_22144	group_19376			9
ssb_3~~~ssb_1	group_33024			10
group_22393	group_11578			9
group_930	group_24121			10
group_15152	group_687			10
group_16707	group_24137			9
recA_2	group_9414			10
group_43374	group_8683			5
lafT~~~lafT_2~~~lafT_1	flgH_1~~~flgH_2			10
group_24574	group_32177			10
mprA_2~~~mprA_1	group_39969			1
gatA~~~gatA_2~~~gatA_1	gatB~~~gatB_1~~~gatB_2			10
group_34070	apbC_2			6
group_21556	group_21384			9
group_3640	group_15988			9
group_30205	group_36781			1
group_25391	group_43471			2
group_22171	group_20089			5
group_29135	group_29129			10
group_35784	group_876			8
group_25488	group_10652			9
group_27043	group_20571			8
group_32784	ftsA_1~~~ftsA_3~~~ftsA_2~~~mreB_2~~~mreB_1			10
levE~~~sorB_2~~~manX_3	manZ_1~~~manZ_2~~~sorD~~~manZ_3			4
group_32997	group_22152			7
group_9655	group_9809			2
gcvA_1~~~gcvA_2~~~hdfR_3	group_31016			10
xcpW_2~~~xcpW	group_25380			10
group_16335	addA			9
group_35114	group_875			10
group_40584	group_4718			10
group_22572	group_16528			8
group_19646	proQ_3			10
group_33819	rep			1
group_15777	group_21901			10
group_21723	group_21877			10
group_27062	group_26274			5
group_29477	group_27923			9
group_33194	group_25626			4
group_12969	group_42228			10
group_11740	group_9066			10
trxA	group_42689			7
group_38110	group_10569			1
acpS_1	group_10782			2
group_42401	group_28738			2
gntR_1~~~gntR_2	group_27778			5
group_16457	rfaH_2~~~rfaH_3			5
group_11474	group_20231			1
group_35755	xerC_3~~~xerC_1~~~xerC_5			8
group_26661	group_24172			2
group_34951	hns_2~~~hns_1			10
group_31573	group_30414			1
group_14126	group_25333			2
nanK_2~~~nanK_3~~~nanK_1	nanM_1			10
dam_4~~~dam_3~~~dam_2	group_16499			8
argF	group_21147			5
group_6989	group_16289			1
group_24384	group_24523			10
lsrR_1	group_43122			10
group_25207	group_16328			2
group_43271	group_10187			10
group_9066	trkG~~~trkG_2~~~trkG_1			8
group_17484	dapA_1~~~dapA_3			5
fliE_2~~~fliE~~~fliE_1	tagD~~~hldE_2			10
alsK_2	gapA1			6
traI_1~~~traI	group_23788			10
group_33407	group_32720			10
alx_1~~~alx_2	group_9825			3
group_20399	group_20401			2
group_16029	group_18822			10
group_18361	group_18632			8
ddrA_2~~~ddrA~~~ddrA_1	adhE_2~~~adhE_1~~~adhE_3			10
group_14377	group_15662			10
iucD~~~iucD_1~~~iucD_2	iutA			10
group_34237	group_42644			7
group_2162	group_16286			8
group_23460	group_11521			10
pal_2~~~pal_1	group_10073			10
salL	group_10880			1
group_33300	group_25566			9
group_18224	group_25388			9
group_16520	group_22644			9
group_9522	group_22475			4
group_31444	iucB~~~iucB_2~~~iucB_3			6
group_33083	group_31874			9
mhpB_2~~~mhpB_1~~~mhpB	mhpD_1~~~mhpD~~~mhpD_2			9
group_5428	group_1442			10
group_26484	group_31657			5
klcA_2~~~klcA~~~klcA_1~~~klcA_3~~~klcA_5~~~klcA_4	group_27985			4
group_20575	group_12557			10
group_28983	group_13626			10
group_38659	group_31446			6
group_31765	group_14570			8
nupX_2~~~nupX~~~nupX_1	ygiW_1~~~ygiW_2~~~ygiW_3			1
aaxC_1	group_33198			8
group_35115	group_122			10
gspA~~~gspA_1~~~gspA_2~~~gspA_3	rfaY_2~~~rfaY_1~~~rfaY			10
group_35724	group_16698			10
group_43963	yajO_1~~~yajO_2			9
group_36382	cirA_5~~~cirA_4~~~cirA_3			1
group_29453	group_35103			5
lutB_2	group_10600			1
group_16983	srlB_2			3
group_32282	group_23738			10
group_33421	group_25551			8
psuG_1~~~psuG~~~psuG_2	nupX_1~~~psuT~~~nupX_2~~~psuT_3~~~psuT_2			10
group_16870	group_5118			1
group_1476	group_25488			10
group_32953	group_29791			10
group_26772	group_30176			8
group_19414	group_16228			10
group_31473	group_41847			1
intQ_2~~~intQ_1~~~xerC_3~~~intQ	trkG~~~trkG_2~~~trkG_1			10
group_33346	group_13471			10
group_16694	hmuV		3000689	1
group_9203	traC~~~traC_2			10
dpnA~~~dpnA_2	group_14721			7
group_16534	pphA_1~~~pphA_3~~~pphA_4~~~apaH_2~~~pphA_2~~~pphA_5			6
group_22279	group_29671			10
group_32179	fecC~~~fecC_1			6
ydjG~~~ydjG_2~~~ydjG_1	ydjE_2~~~ydjE_1~~~ydjE_3			10
group_25907	group_29552			10
group_34841	group_19003			7
group_9333	dppD_1~~~dppD_2			4
group_42295	group_28256			2
group_14850	fepD_2~~~fepD_1~~~fepD			9
group_19037	group_37473			2
casA~~~ygbF	group_28017			8
lldD_2~~~hmo	group_44056			5
group_43694	group_17246			1
group_17898	group_22523			10
group_16575	group_19298			3
group_40823	group_24137			5
group_7468	group_8673			8
relE_1	group_5350			1
rhaR_5~~~rhaR_2~~~rhaR_4~~~rhaR_1~~~rhaR_7~~~rhaR_3	group_29604			1
group_43393	atzF_2			9
ydjJ~~~tdh_3~~~ydjJ_2~~~ydjJ_1	ydjE_2~~~ydjE_1~~~ydjE_3			10
rihB_1	ansB_3~~~ansB			10
group_28225	era_2~~~era_3~~~era_4~~~era_1			4
group_3413	group_44032			10
rrrD_4~~~rrrD_1~~~rrrD_2	group_36735			3
nrdB_2	group_20490			10
group_31326	group_15844			10
group_27330	group_35306			1
arsD~~~arsD_1~~~arsD_2	group_2879			4
group_330	group_715			10
group_36244	group_31151			10
group_13496	group_14015			5
mexB~~~mexB_2~~~mexB_1~~~ttgE	mdh_2~~~mdh_3			10
group_15445	group_22456			10
group_10653	group_8320			4
group_8331	bfpB~~~bfpB_1~~~sctC_4			10
group_22083	group_4391			9
group_29429	umuC_2~~~dinB_2~~~umuC_5~~~umuC_3~~~umuC_4			10
group_35182	group_33558			1
group_29485	group_3287			2
group_13777	group_25592	3003823		10
group_30011	group_9693			10
virB9	xerC_6~~~xerC_8~~~xerC_5~~~xerC_3~~~xerC_7			1
group_9204	group_25454			2
group_32446	ssb_4			10
group_8078	group_33940			10
group_28915	group_31647			1
ybdZ	citD_2~~~citD			8
group_15525	group_11136			10
group_24380	group_1667			9
intS_2~~~intS_1~~~intS_3~~~intS_4~~~intA_3~~~intS	group_15096			10
group_19115	group_14125			7
group_28541	group_17166			7
rffH_2~~~rffH_1~~~rffH	wecA_2~~~wecA~~~wecA_1			4
group_23322	group_395			2
group_25045	cpdA_2			5
traI_1~~~traI	group_8037			9
group_41849	group_29970			9
group_28983	group_42085			10
group_11383	group_16414			10
group_24199	group_31714			10
group_21732	pgrR_5~~~pgrR_4~~~pgrR_2			2
group_8873	group_38036			9
group_21967	group_23929			10
group_30106	group_33568			6
norR_3~~~hyfC_2~~~hyfC~~~hyfC_1~~~ndhA	ddpB~~~ddpB_1~~~ddpB_2			6
parM_2~~~parM~~~parM_1	group_33687			4
group_21750	group_40086			6
group_38281	group_10425			7
group_26084	group_32064			1
group_35949	pir~~~pir_2~~~pir_3			10
group_33844	group_26509			7
papD~~~papD_3~~~papD_2~~~papD_1	group_31443			1
group_8552	group_34963			4
group_14927	group_43271			8
group_32522	group_15071			7
group_28195	group_19136			5
group_28402	group_11934			5
dltA_3~~~tdh_2~~~dltA_1~~~srfAB	group_22927			10
group_8552	group_30060			3
nanS_1	group_16732			1
group_28473	group_17733			3
group_15278	group_25612			3
group_36733	group_30614			2
group_34189	group_17970			9
group_20521	group_26781			4
group_24807	group_25334			10
group_33070	group_10660			1
group_42265	group_23552			1
group_30435	group_11329			2
rrrD_2~~~rrrD_1~~~rrrD_3~~~rrrD_4~~~rrrD~~~rrrD_5~~~rrrD_7	group_32551			9
bcs1	group_10127			1
group_33513	group_35052			1
group_19899	group_13577			10
group_20632	traN_2~~~traN~~~traN_1			5
group_16529	group_36181			2
group_32174	group_13471			10
group_14658	yceD_2			3
group_27835	group_29491			10
group_31935	group_16265			2
group_16335	group_27672			10
group_18176	group_4986			1
group_19788	group_15835			10
elmGT~~~desVII	group_11082			9
faeG_1~~~faeG~~~faeG_2	dgcT~~~dgcT_2			1
group_33382	group_27361			8
group_20895	group_33340			10
group_23883	group_42597			6
group_10521	group_24494			10
group_41254	group_8673			10
group_15736	group_16059			4
mntB_1~~~btuD_1~~~mntB_3~~~znuC_2~~~mntB	mntB_1~~~mntB_3	3000689		10
group_24819	group_22495			10
group_8991	group_35721			10
higA_2~~~higA	group_26908			10
group_28747	group_10108			10
group_24305	group_32628			10
group_30414	group_33549			10
mshA_3~~~mshA_7~~~mshA_1~~~bshA~~~mshA_2	group_28067			10
group_21487	group_23362			7
group_42539	group_41475			9
group_20044	group_23984			7
group_24101	group_7120			9
group_6904	umuD_3~~~umuD_2			1
group_16071	group_41881			6
group_25324	group_13187			10
apbC_2	group_19115			10
group_17908	ltxB~~~hlyB~~~apxIB		3000689	1
group_22681	group_395			10
group_36098	group_31215			10
group_25555	group_26187			3
group_29076	group_29606			3
group_12415	group_38056			1
group_27457	group_20059			2
group_11879	group_1768			7
group_23164	group_1651			10
group_20594	group_25803			9
group_24888	group_19594			3
yifK_1~~~yifK	group_42456			3
group_21901	group_21210			10
group_14523	group_23493			3
group_41240	group_16943			1
group_30151	xerD_3~~~xerC_7			10
flgH_1~~~flgH_2	tagD~~~hldE_2			10
cspG_1~~~cspG_2~~~cspE_1	group_35892			5
group_36452	group_36580		0000006	2
group_24017	group_15648			8
group_17182	group_18212			3
group_24582	group_41349			10
group_28438	group_32186			5
yabJ_2	ugpA_2			10
group_32068	rafR_3~~~rafR_1~~~rafR			1
group_2474	group_7789			10
group_14720	group_15952			10
group_35791	group_43851			10
group_25323	group_35427			10
group_10652	group_25273			9
group_35453	group_34411			4
group_25140	group_23459			10
group_27121	group_11282			8
elfC_1~~~elfC_2~~~elfC_4~~~elfC_3~~~lpfC_2~~~htrE_2~~~lpfC_1~~~fimD_2	lpfD_2~~~lpfD_1~~~lpfD			2
group_27484	group_23791			2
group_28026	xerC_1~~~xerC_2~~~xerC_3~~~xerC_4			2
group_31260	group_30197			2
group_24595	pduA			1
elfG_1~~~elfG~~~elfG_2	hcaF_2~~~hcaF~~~hcaF_1			1
gspD~~~sctC~~~gspD_2~~~gspD_1	gspK_2~~~gspK_1~~~gspK~~~gspK_3			10
gpFI_1~~~gpFI~~~gpFI_2~~~gpFI_3	group_18423			2
ygeK~~~rcsB_1~~~rcsB_2	group_2771			10
group_35274	group_20935			5
group_15170	group_16575			1
group_35630	yeeW~~~yeeW_2			5
group_26268	group_26772			8
group_30151	group_35987			10
group_13991	group_33563			3
group_35498	group_28147			1
group_9298	cobS_2			10
group_158	group_27611			10
recD2_1~~~recD2	klcA_6~~~klcA_1~~~klcA_3			1
group_122	group_23660			9
group_16122	mshA_3~~~mshA_2			8
group_21556	cusS_4~~~cusS_2~~~cusS_3~~~cusS_1			10
merA_2~~~merA	group_30505			10
group_21602	group_25828			10
group_21255	group_34693			8
group_25505	rusA_2~~~rusA_1			1
group_18944	group_21995			10
group_36181	group_33393			10
group_35088	group_28018			3
group_16483	group_462			6
group_36382	group_18856			1
group_24012	group_4629			2
group_27251	group_3181			9
group_27991	ompD_1~~~ompC_2~~~ompD_2~~~ompD_3~~~ompF_2~~~ompD		3000645;0000008	5
group_39788	group_9521			7
group_32116	group_15772			1
galE_2	group_2691			10
dut_2	group_32238			8
group_41325	group_36358			7
group_19321	group_9207			7
group_6831	recA_2			8
group_30133	group_14142			10
group_7875	group_5865			1
chuR_1~~~atsB~~~chuR_2	yddA~~~yddA_2~~~yddA_1			6
group_8651	proQ_3			1
group_16114	group_10724			10
phnO	group_9390			1
group_8394	group_20566			10
group_30441	group_36271			9
group_30201	group_33414			10
kduD_1	group_3279			10
group_42406	group_22453			5
appY	group_32110			1
group_29430	group_2242			1
higA_2~~~higA	group_33214			10
group_30052	group_32859			1
group_29104	group_33348			2
group_14551	group_25485			7
group_29474	group_25343			9
RBKS_2~~~RBKS_1	group_43365			1
group_20502	group_21488			10
group_22918	group_15074			10
group_25618	group_25527			10
group_41857	group_34619			1
group_40345	group_15807			10
group_41069	group_19812			10
group_17003	virB1_2			10
group_23441	group_4629			10
yqjI	ygiF~~~ygiF_2~~~ygiF_1			6
group_17247	smc~~~smc_1			9
lamB_2~~~bglH_1~~~lacG~~~bglA_2~~~bglH_3~~~bglA_1~~~bglA_3~~~lacG_2	group_25648			3
group_21332	group_31361			1
group_35291	group_515			1
group_40936	group_42196			9
group_25482	group_35755			8
group_9432	group_9279			9
group_28736	group_16826			10
group_16339	group_23883			8
group_35946	bfpB~~~bfpB_1~~~sctC_4			10
group_37368	group_34252			10
group_31544	group_24862			1
nanS_2~~~nanS_3	group_32560			1
group_33194	group_33432			10
dcm_4~~~dcm_2~~~dcm_3~~~dcm_1	group_29218			9
mrr_1~~~mrr_2~~~mrr	yjhG~~~yjhG_1			1
group_16160	group_23697			1
group_19988	group_16387			10
group_10929	hph	3007382;0000025;0000036	3000214	1
group_25393	group_1794			9
group_14523	group_23915			4
grsB~~~lgrD~~~ppsD	srfAA_2~~~tycC_1~~~srfAA_1~~~srfAA			10
pdeN_3~~~pdeN_2~~~pdeN_1	rbsC_3~~~rbsC_4			1
group_9868	group_14974			10
rbsB_1	group_16517			2
group_12520	papA~~~papA_2~~~papA_3	0000040		1
group_21967	group_23894			10
group_39494	group_31762			10
group_15807	group_43365			1
group_23255	group_22022			10
group_36435	group_37921			8
bfpB~~~bfpB_1~~~sctC_4	group_28736			10
group_31886	traC~~~traC_2			7
group_13792	group_16970			6
vapB_2~~~vapB	traV~~~traV_1~~~traV_2			1
group_10845	group_22393			2
group_35283	group_35614			1
group_16451	group_42887			10
group_42314	group_5785			9
group_41926	group_30405			10
group_8025	group_16943			9
group_28642	group_20312			10
group_33546	klcA_7~~~klcA_4			1
group_39574	group_756			2
group_23929	group_17675			10
dosC~~~dosC_2~~~dosC_1~~~ddpX~~~dosC_3	hcaF_2~~~hcaF~~~hcaF_1			7
group_10068	group_42961			8
group_14551	group_15062			10
group_27304	cdiA_3~~~cdiA_2			1
group_33300	group_38281			9
group_39065	group_15531			2
xynB	group_34250			1
ydjG~~~ydjG_2~~~ydjG_1	tdh_3~~~tdh_2~~~tdh_1			10
cesT	group_4730			2
group_35349	group_35787			1
group_40241	srlR_6~~~srlR_5~~~srlR_2		0000035;3007379;0000013;0000038;3007378;0000052;0000007	2
group_19414	group_40873			10
group_24671	xerC_7~~~xerD_4~~~xerC_8			10
group_33408	group_42279			10
group_33687	group_15583			2
sfaH	kbaY~~~kbaY_4~~~kbaY_1			8
group_21938	group_3669			9
group_17898	group_14736			2
group_18979	ecfA1_1~~~ecfA1_2			2
idnD_1~~~idnD_2~~~idnD~~~tdh_3	yjhB_3~~~yjhB_1~~~yjhB_2~~~yjhB		0000025;3000662;0000036	2
group_15379	group_24102			10
nrdB_2	group_3559			10
group_33253	group_43211			5
group_3464	group_38281			3
group_19541	group_14723			1
group_6851	group_26667			6
group_33316	group_33456			10
group_31349	group_42762			8
klcB	traM_2~~~traM_1			10
traM_2~~~traM_1	group_25373			10
group_41792	group_17898			1
group_17484	group_27609			5
group_31116	group_35659			10
group_20060	group_13856			1
group_11759	group_29219			10
group_13240	group_39239			8
group_42406	group_3409			10
group_15713	group_8741			10
group_31166	group_34798			1
group_24379	group_9299			6
group_18981	group_19953			4
group_10934	group_13978			1
group_13059	group_25476			10
hsdR_1	malX_2~~~malX_1			1
group_24015	group_15399			10
group_41889	group_13472			10
group_29914	group_25489			10
group_34195	group_2807			10
group_684	group_24270			10
group_8059	group_25784			5
group_14872	group_16141			9
group_24643	group_35057			10
group_6900	group_13494			9
group_21507	group_17704			1
group_17865	group_43057			1
group_29056	group_31266			2
group_21210	group_9203			8
fliI_1~~~fliI_2~~~atpA_1~~~fliI_3~~~fliI_4	group_18592			10
group_27203	group_27945			9
group_31240	group_32163			5
group_30523	group_15305		3000622;3000645;3000624;0000008	10
group_8310	group_23539			1
group_9443	apbC_2			10
group_28289	group_24803			1
group_8333	group_20507			6
yceD_3~~~yceD_2	group_32682			10
group_23402	group_19047			10
group_25393	phoP_2			10
group_25536	group_39839			10
group_20586	group_15914			3
group_12385	group_24196			2
group_25616	group_10425			8
group_20765	epsE_3~~~tcpT~~~tcpT_3			1
group_4339	group_28738			10
group_16096	group_23803			10
group_23226	group_35773			9
group_31925	klcA_7~~~klcA_4			2
group_24416	flgB_2~~~flgB_1			10
xerC_7~~~xerC_3~~~xerC_2~~~xerC_4~~~xerC_1	group_21931			7
dbpA_2~~~dbpA_1~~~srmB_3	group_4486			1
group_2278	group_24346			7
group_35946	group_17970			10
group_27529	group_28122			2
group_10993	group_20278			2
group_32052	group_19077			10
group_30821	group_21330			9
group_12211	group_13689			1
group_18844	group_20291			9
group_22687	group_31206			9
kbaZ_1~~~kbaZ_2	garD_5~~~garD_1			10
group_42595	group_30554			10
group_38204	group_38212			6
group_24875	group_9982			10
group_27337	group_38273			1
group_38355	group_14670		3000661;0000071	10
group_30413	yqiK_2			1
group_43355	group_42328			5
group_42539	group_38047			5
group_19884	xerC_3~~~xerC_1~~~xerC_4			10
group_17657	group_37885			10
repB_3~~~repB_1~~~repB~~~repB_2	group_43355			3
group_35602	group_35599			10
group_33408	group_11578			6
group_26539	group_460			1
rfbD~~~rfbD_1	group_22416			10
group_25194	group_16732			1
group_19332	group_25293			10
group_34657	group_14660			3
group_14343	ybaQ_2			9
group_8626	group_24385			5
sapB_2~~~sapB_1	ansB_3~~~ansB			10
group_8663	group_24679			2
gspL~~~gspL_1~~~gspL_2	gspF~~~gspF_1~~~gspF_2			10
group_22042	group_22510			10
group_14563	group_28192			1
group_34407	gadW_3~~~rhaR_6~~~rhaR_4~~~gadW_1			2
group_8331	group_39615			10
traC~~~traC_2	group_43211			8
group_15061	group_33417			8
group_24952	traC~~~traC_2			9
group_43405	group_33381			10
group_19427	group_25465			10
group_25107	clpV1_1~~~clpV1_2~~~clpV1			10
group_23285	group_24380			10
group_25935	group_36137			2
group_33100	rfaH_3~~~rfaH_2			1
group_35703	group_44021			10
group_23409	alsC~~~lsrD_3			1
group_10102	group_40075			10
group_35713	group_35297			10
group_26284	group_29245			10
group_23493	group_24671			10
dnaB_2~~~dnaB_4	group_19320			2
group_16980	group_18224			9
group_28636	group_19194			1
group_17689	group_14351			1
group_43989	group_23721			10
group_13495	group_25373			9
group_18717	group_13197			8
group_2797	group_18366			10
group_24982	group_24875			10
group_12377	group_25745			9
rhaS_2~~~rhaS_1~~~rhaS_4	group_25749			10
ydfR_1~~~ydfR~~~ydfR_2	group_27207			3
group_31657	group_36753			3
group_17692	group_13026			10
group_23490	group_33513			2
group_11493	group_9467			10
group_3598	group_40181			10
group_16263	group_32400			9
repB_1	group_41786			8
sopA~~~sopA_1	group_33821			6
group_32850	group_8517			1
group_32524	higB1~~~higB1_2			3
group_1767	group_16824			9
group_21753	group_7387			2
group_26020	group_36			10
group_34443	group_33341			10
group_16500	group_905			10
group_7963	group_31771	0000051		2
group_10911	group_22015			4
rhtC_1~~~leuE_1~~~rhtC_2~~~leuE_2	codB_1~~~codB_2~~~codB_3~~~codB			10
bin3_2	group_9982			10
group_25906	group_11823	0000040		8
group_20065	group_31883			7
group_27672	group_23253			5
group_22328	group_15302			10
group_6033	group_23984			10
group_42434	group_12931			10
group_33214	group_24202			10
group_20431	group_20432			10
group_25599	group_28528		0000007;0000014;3000684;3000658;3007377;3000652;0000039;3007382;0000036;3000653;3000637;3000704;0000013;3000657;0000038;0000049;3000654;0000035;3000324;3000698;3000169;3000699;0000005;0000040;0000051;3000456;3000330;3000683;3000145;3003823;3000385;0000021;3000655;0000064;3000158;0000006;3000327;3000325;0000078;3000329;3007378;0000052;3000382	4
traR_2~~~traR	group_27835			10
group_22404	group_25461			1
group_36050	group_33458			10
group_13013	group_33230			9
group_26915	group_3155			8
group_25551	group_14487			1
group_38791	group_20571			3
group_293	group_13857			10
group_26066	der_3~~~crfC_2~~~der_1~~~crfC_1~~~der_2~~~crfC_3			10
group_16286	group_178			10
yehL_3~~~yehL_2~~~yehL~~~yehL_1	sgbE~~~araD~~~sgbE_2~~~sgbE_1			2
topB_2~~~topB_3	group_35114			8
farR	pac_1~~~pac_3~~~pac~~~pac_2	0000055		3
group_29291	group_23567			9
group_16087	group_982			10
group_30538	yajO_1~~~yajO_2			1
group_35843	group_24224			9
group_35987	group_14547			6
group_23885	klcA_3~~~klcA_1			10
group_31598	traC~~~traC_2			5
group_30630	epd_1~~~gap_2~~~epd_2~~~gap			8
group_16534	group_27670			10
group_16707	group_29171			10
group_36364	group_35274			1
group_33645	group_18870			10
group_37938	group_32576			10
group_33706	group_34213			10
group_39425	group_11528			7
group_8564	group_926			5
group_18145	bglF_1~~~bglF~~~bglF_2~~~bglF_3			1
yagG_2~~~yagG_1~~~yagG	group_26945			1
group_2345	group_26786			10
group_23547	group_12506			10
group_43851	group_39579			10
group_35410	group_27550			10
symE_1~~~symE_2~~~symE_3~~~symE~~~symE_4	group_10571			2
group_20540	group_11521			10
group_20542	group_15267			1
group_36723	group_19344			7
yqiK_2	group_20150			10
group_43181	group_12290			8
group_22439	group_29076			2
group_35248	group_33600			1
group_256	group_27044			1
group_19964	group_22171			1
uspG_2~~~uspG	dsbG_1~~~dsbG_2~~~dsbG			10
group_32628	group_42279			1
group_18982	group_31638			1
btuB_2~~~btuB_1~~~cirA_2~~~cirA_1~~~btuB_3~~~cirA_3	ybdM_2~~~ybdM_3~~~ybdM_1			2
group_22009	group_8532			10
cesT	yscN~~~yscN_1~~~yscN_2~~~hrcN~~~ssaN			10
group_5107	group_16983			2
group_34433	group_33391			10
group_24203	group_24703			7
group_7450	malX_2~~~malX_1			6
group_13592	group_19792			8
group_2440	group_13542			5
group_42157	group_25809			3
mdh_2~~~mdh_3	group_32784			10
group_20885	group_13978			2
group_4813	group_8673			4
rfaH_2~~~rfaH_3	group_16018			9
group_1758	group_28289			10
group_35863	fes_2	3000689		10
caiT_2	dhaL_2~~~dhaL_1			10
group_22279	group_26908			10
group_8370	group_29600			1
prsA~~~ppiC	wecG	3003823;0000006		7
group_10688	group_11466			10
group_42288	group_8673			8
nemR_2	group_19899			10
group_18764	group_33226			10
group_1370	group_30143			8
group_18705	group_15306			6
group_21194	group_35034			9
group_11191	group_22275			5
group_12137	group_18306			9
group_20064	group_2856			10
yabJ_2	group_29022			10
group_31907	group_33237			7
group_32163	group_20991			3
aroF_2~~~aroH_2~~~aroH_1	focC_3~~~focC_2~~~focC_1			8
group_28203	group_32943			4
group_20081	group_29056			3
bacC~~~fabG_1	btuC_2			2
group_10929	group_37885	3007382;0000025;0000036		1
group_9031	group_39356			1
group_29634	group_17485			7
group_4147	group_29081			1
group_32551	group_22401			4
group_33813	repB_3~~~repB_1~~~repB~~~repB_2			4
group_21182	group_23671			1
faeE~~~faeE_1~~~faeE_2~~~faeE_3	rpnA_3~~~rpnD~~~rpnA			1
group_14272	group_4284			1
paoD~~~paoD_2	ycfZ~~~ycfZ_2~~~ycfZ_1			2
group_32164	group_2987			2
group_7171	group_29015			10
group_27005	group_72			1
group_19014	group_27037			1
rrrD_4~~~rrrD_1~~~rrrD_2	group_35458			7
group_15531	group_27448			3
group_17766	gspO~~~gspO_2~~~gspO_1			10
yifK_1~~~yifK	group_2371			1
group_13764	group_21901			10
group_33402	group_19347			7
group_31886	group_25207			10
group_25343	group_29453			10
lutA_3~~~lutA_2~~~lutA_1	gadW_1~~~gadW_2			2
uxaA_2~~~garD_2~~~garD_3	pdxA2~~~pdxA2_2			10
gntR_1~~~gntR_2	ptsG_2~~~ptsG_1~~~ptsG_3			1
group_22966	ldrD_2~~~ldrD_1~~~ldrD_4~~~ldrD_3~~~ldrD			1
group_25972	group_36393			1
group_21315	group_20210			2
group_36201	group_1088			10
group_13495	traJ~~~traJ_1			9
group_31103	group_23591			2
group_10824	group_2366			1
group_27556	group_21516			10
group_16808	group_15137			2
group_33407	group_31598			8
grsB~~~lgrD~~~ppsD	group_21183			10
hcaD~~~hcaD_1~~~hcaD_2	hcaF_2~~~hcaF~~~hcaF_1			9
group_42174	group_6697			10
fimH_1~~~fimH_2~~~fimH_3	fimG_2~~~fimG_3~~~fimG			10
uacT_1~~~uacT~~~uacT_2	hyuA~~~hyuA_1	0000014		1
group_34137	group_24946			2
group_25618	group_42644			4
group_33253	group_24671			9
group_15395	flgG_2~~~flgG_1			10
group_3565	group_3933			5
group_34383	group_31135			4
group_33332	group_32625			4
group_27619	group_17860			10
dppD_1~~~dppD_2	oppF_1~~~oppF_2~~~btuD_5		3000385;3000461;0000069;3000689;0000072;0000051	10
arsD_2~~~arsD~~~arsD_1	mopA~~~mopA_2			2
group_2437	group_38291			10
group_461	group_457			9
group_2376	yfcS_2~~~yfcS~~~papD_2			1
group_32273	group_33458			10
astD_1~~~astD_3	group_16689			2
group_27323	group_21964			4
group_20003	group_43797			10
yagA	group_2640			1
group_42228	group_12969			10
group_34924	group_43650			10
group_19535	rep			1
group_29017	group_13082			10
group_16089	group_30011			10
group_34193	group_19433			10
group_17716	group_15272			1
group_34891	group_16192			1
group_17127	wbbL_1~~~wbbL_2			1
group_13764	hupB_2			10
group_19554	klcA_6~~~klcA_1~~~klcA_3			2
der_2~~~der_1	group_25048			4
virB8	group_5350			10
group_33458	group_41848			10
group_711	group_8489			8
group_43470	group_27922			10
tetM~~~tetM_1	group_36494			9
group_25159	yafQ			10
group_20279	yafY_3~~~yfjS_2~~~yfjS~~~yfjS_1~~~yafY			2
group_5785	group_12211			10
group_8471	group_12768			6
group_32446	group_27787			5
mdoB_1~~~mdoB_2	fdtB~~~fdtB_2~~~fdtB_1			10
group_42711	group_32629			1
group_22393	wapA~~~rhsC			7
group_27672	pdeG_3			5
group_32255	group_40690			10
group_39446	gadW_3~~~rhaR_6~~~rhaR_4~~~gadW_1			3
group_22393	addA			10
group_23460	nrdB_2			9
group_15349	group_5332			10
group_22033	group_21933			2
group_43405	group_16266			10
group_33408	group_26625			6
group_12598	group_30758			1
group_13472	group_29056			10
group_25391	group_1794			2
group_16536	group_13472			1
umuC_4~~~umuC_3~~~umuC_5~~~umuC_2	group_29121			10
mqsR	group_43744			1
group_8751	group_22692			1
group_16658	group_4760			8
group_25123	rep_2~~~uvrD_2			8
fliP_1~~~fliP~~~fliP_2	group_18977			10
group_9207	ssb_3~~~ssb_2~~~ssb_5			4
group_24521	group_22774			3
group_20507	group_11117			2
fruK_1~~~araG_1~~~araG_2~~~fruK_2~~~lsrA_2	vdcD~~~bsdD	3000689		3
group_33999	group_12035			9
group_35308	group_21750			7
intA_1~~~intA_3~~~intA_6~~~intA_7~~~intA_2~~~intA_5~~~intA_4	group_35598			6
group_30503	group_42795			5
group_18181	apxIB~~~msbA_3~~~ltxB~~~lagD~~~apxIB_1			10
group_20640	yhbX_2~~~yhbX_1		3000622;3000624;3000454	1
group_34887	group_19433			10
group_18353	group_20221			4
group_10710	spaO_1~~~spaO			2
group_40671	group_16983			6
group_16343	group_25488			10
group_14884	group_10210			10
group_32632	group_25176			5
paaD~~~paaE~~~paaE_2~~~hmp_2~~~paaE_1	tynA_1~~~tynA_2~~~tynA~~~tynA_3			10
group_37098	group_38161			10
group_15282	group_24326			5
norR_3~~~hyfC_2~~~hyfC~~~hyfC_1~~~ndhA	group_13035			3
group_35206	acuI_1~~~acuI_3~~~acuI_2			10
rnhA_2	group_30155			10
phoP_2	group_30335			10
group_16098	group_41214			10
group_10705	group_23375			1
group_9204	group_17174			9
group_31567	group_12369			1
group_20573	traJ~~~traJ_1			10
group_28092	group_32943			5
group_31799	group_28976			3
xerC_13~~~xerC_12~~~xerC_7	group_17970			10
group_35680	group_2438			10
group_856	yahB_3~~~yahB_4~~~yahB_5~~~yahB_6			10
group_35543	group_26809		0000040	10
group_27030	group_9299			6
group_21370	group_4216			10
group_28974	group_39891			10
group_2771	prgH_1~~~prgH~~~prgH_2			10
nupX_1~~~psuT~~~nupX_2~~~psuT_3~~~psuT_2	group_32678			1
cntO_3~~~cntO	COQ5_1~~~tam_2~~~COQ5~~~tam_1			1
group_8244	group_26344			5
group_26088	group_3412			2
group_43468	group_15173			7
group_35869	group_33183			10
arsA_3~~~arsA~~~arsA_1~~~arsA_2	group_16983			6
group_33568	group_756			2
group_17859	group_688			10
group_23851	ccdB~~~ccdB_2			1
group_33645	group_21961			10
group_17940	group_16048			6
yafQ	group_19155			1
group_33166	group_40823			9
group_8673	group_9636			9
group_33254	group_14502			10
group_17174	group_25454			7
group_42756	group_32911			9
group_22393	group_21901			9
group_24173	yedP~~~mngB~~~yedP_1~~~yedP_2			9
group_1110	group_11634		0000051	2
group_16370	group_19694			1
group_39436	group_33050			9
focC_2~~~yraI_1~~~lpfB_2~~~yraI_2~~~focC~~~fimC_3~~~focC_1~~~fimC_2	group_17475			1
rho_2~~~rho_1~~~rho	group_13280			2
group_40075	group_33439			10
group_8608	group_12483			2
klcA_6~~~klcA_7~~~klcA_5	group_1370			10
group_36754	group_36732			10
group_5332	group_42822			10
group_16548	group_24012			9
virB8_2~~~virB8	group_34111			10
axeA1	group_28064			10
yjhH_2~~~dapA_2	group_25045			2
dsbG_1~~~dsbG_2~~~dsbG	fepB			9
cobT_2	group_13536			9
symE_2~~~symE_3~~~symE_1	group_12763			8
group_21419	group_39614			2
group_18329	group_10953			10
group_27872	group_25389			6
group_29015	group_8659			10
group_20490	dnaE2_2~~~dnaE_2~~~dnaE1~~~dnaE2_1~~~dnaE2			10
group_33383	group_25611			8
group_35408	group_24494			8
group_42198	group_32325			1
group_24498	group_35282			4
group_33076	group_4267			5
group_2292	group_17213			10
group_38188	group_20966			9
group_33425	group_33227			10
otnC~~~otnC_2	otnI_2~~~otnI~~~otnI_1			10
group_31887	group_22646			9
group_31408	group_34282			1
group_14913	group_38271			2
ydfJ_2~~~yhjE_2~~~ydfJ_1	dgoT~~~dgoT_1~~~dgoT_2	0000025		9
group_8673	yceD_3~~~yceD_4~~~yceD_5			6
group_20343	group_18471			3
group_3251	yadL			8
group_40651	yiaJ			2
group_37561	group_31142			9
group_35019	yafY_1~~~yfjS			10
group_21314	group_20423			1
group_17730	bluF~~~bluF_1~~~bluF_2			1
group_25592	group_16499			8
group_23937	yhdJ_2~~~yhdJ_4~~~yhdJ_3			10
group_9299	group_43405			4
group_20991	group_30973			9
nrdB_2	group_21179			10
group_33687	group_20594			3
group_23547	ybaQ_2			5
group_8027	group_41139			10
group_25454	group_16519			10
yciC_3~~~yciC~~~yciC_1~~~yciC_2	group_11191			4
group_35628	group_22646			10
clpV1_3~~~clpV1_2~~~clpV1_1~~~clpV1_4~~~clpV1~~~ompA_1~~~ompA_2	group_20218			10
group_25908	cnl			10
group_15075	group_2170			4
group_19385	group_20647			9
group_21455	yhcR~~~yhcR_2~~~yhcR_1~~~nucH			3
group_8593	group_16451			10
entH~~~entH_2~~~entH_1	fepG_2~~~btuD_1~~~fepG~~~fepG_1		3000689	9
group_17885	epsM_1~~~epsM~~~epsM_2~~~epsM_3			1
group_36649	group_36651			10
group_25140	group_34259			6
group_27477	group_15379			10
group_21255	nrdB_2			8
group_25293	group_29897			6
ttuB_1~~~ttuB_2~~~ttuB	hpcB~~~hpcB_1~~~hpcB_2	3000661;0000071		10
group_16335	group_14513			2
rhsB~~~rhsA~~~rhsA_1	rhsD_2~~~rhsD_1~~~rhsD_3~~~rhsD_5~~~rhsD_8~~~rhsD_9~~~rhsD_4~~~rhsD_12~~~rhsD_6~~~rhsC_4~~~rhsD_7			1
group_14695	group_14452			10
group_13991	gadC_2~~~gadC_1			8
group_22252	group_20522			9
group_33298	repB_3~~~repB_1~~~repB~~~repB_2			9
gcvT_2~~~gcvT_1	group_2292			10
group_20832	psiB_2~~~psiB			4
group_25123	group_18925			8
group_26234	aspA_2~~~aspA_4~~~aspA_3~~~aspA_1			9
group_41554	group_25694			6
yhbX_2~~~yhbX_1	moaA_2~~~chuR_1~~~atsB~~~chuR_2	3000622;3000624;3000454		1
lpfA_2~~~lpfA_1	focC_3~~~focC_2~~~focC_1			8
gadX_2~~~appY~~~gadX_1~~~rhaR_4	hcaR_3~~~hcaR_1~~~hcaR_2			1
group_8285	group_19517			1
group_24878	dfrD		3000188	9
group_25140	group_18415			10
group_26219	group_352			2
group_23441	group_23255			10
glmS_1~~~glmS_2	group_17386			4
wbbL~~~wbbL_1	group_9393			9
group_33458	group_33370			10
group_42271	ycbX_2			2
group_19902	group_11575	0000037;3000684;3000658;3007377;0000039;3007382;0000013;3000657;0000038;0000049;0000035;3000324;0000060;3000698;3000169;3000699;0000040;0000005;0000051;3000330;3000683;3003823;0000021;3000655;0000006;3000327;3000325;3000329;3007378;0000052;0000007	0000037;3000684;3000658;3007377;0000039;3007382;0000013;3000657;0000038;0000049;0000035;3000324;0000060;3000698;3000169;3000699;0000040;0000005;0000051;3000330;3000683;3003823;0000021;3000655;0000006;3000327;3000325;3000329;3007378;0000052;0000007	10
group_18679	group_12367			8
rcbA~~~rcbA_2	group_39615			10
group_26893	group_15420			10
group_33879	group_20832			1
shlB_1~~~shlB_3~~~shlB~~~shlB_2	group_39766			1
group_29339	group_40327			2
group_27461	group_21214			1
group_23285	group_3599			10
group_21999	group_30818			6
group_8855	group_35791			10
group_23915	group_25207			10
group_13738	group_42928			10
group_9362	group_9040			4
lutB_2	dld~~~dld_1~~~dld_2			10
group_18251	namA			10
group_35376	faeE~~~faeE_2~~~faeE_1			10
group_24939	group_34026			1
group_9066	group_4216			10
group_19059	group_9895			1
group_4079	group_29634			10
group_19638	group_35374			10
group_42156	group_33076			1
group_14605	group_24074			10
btuR_1	group_28932			7
group_10190	group_29169			1
group_30320	group_27908			8
group_19077	group_22510			10
group_41349	group_42513			10
group_22394	group_44063			9
group_2121	group_11282			1
group_19102	group_6004			5
group_10187	group_15583			1
hyi~~~hyi_2~~~hyi_1	allA~~~allA_2~~~allA_1			9
group_24343	group_12667			8
group_37377	group_39821			5
group_1605	group_30601			10
xerC_11~~~xerC_6~~~xerC_8~~~xerC_7~~~xerC_4~~~xerC_3~~~xerC_5~~~xerD_2	group_24741			1
group_26557	group_28871			8
group_30197	group_6033			9
group_33934	group_879			7
group_10515	group_22717			10
srmB_2~~~srmB_1	yeaX~~~yeaX_2~~~yeaX_1			7
group_20213	group_30422			8
ybbH~~~ybbH_2	group_33733			5
group_20007	group_24137			10
group_33346	group_24379			10
hspA	group_36200			9
group_31046	group_35528			10
group_29429	group_35563			2
group_32471	group_30699			3
group_41867	group_24574			9
group_30770	group_39852			10
eaeB	espFU~~~espFU_2~~~espFU_3			9
group_27908	group_33373			9
group_16130	proQ_3			10
flu_2~~~flu_1~~~flu_3~~~flu_4~~~flu	group_23485			1
group_17614	group_10073			10
group_33224	group_31550			8
group_28794	group_35987			10
group_38380	group_9326			1
group_20575	group_33739			10
virB1_2	group_2816			10
group_14714	group_19384			10
group_33334	group_35320			6
group_15844	group_23335			9
group_10724	group_42208			10
group_33182	group_25527			8
group_19238	group_36382			10
group_29801	group_25611			9
group_18438	group_36706			3
group_23315	group_24386			10
group_16475	group_43105			10
group_41325	group_3155			5
pir~~~pir_2~~~pir_3	group_29453			1
group_36321	lsrR_1			1
group_34026	group_29104			5
group_36081	group_14313		0000006	1
group_19541	group_21709			2
group_18904	group_33913			1
group_15538	group_20768			10
smc~~~smc_1	group_23460			10
group_25502	group_22884		3000382;0000014;3000684;3000658;3007377;3000652;0000039;3007382;0000036;3000653;3000637;3000704;0000013;3000657;0000038;0000049;3000654;0000035;3000324;3000698;3000169;3000699;0000040;0000005;0000051;3000456;3000683;3000330;3000145;3003823;3000329;3000385;3000655;0000021;0000064;3000158;0000006;3000327;0000078;3000325;3007378;0000052;0000007	6
group_15150	group_35699			10
otnC~~~otnC_2	glpR_1~~~glcR_2~~~glcR~~~srlR_2~~~srlR_3		0000035;3007379;0000013;0000038;3007378;0000052;0000007	10
group_15398	dpnA~~~dpnA_2			10
group_30969	group_17082			1
group_8685	group_29464			9
group_30077	group_20432			3
group_31413	group_8758			6
group_19388	group_23730	0000064;3000637;0000058;3000704		8
group_7885	group_4867			9
group_38664	group_9129			4
hin_2~~~hin_4~~~hin_6~~~hin_1	hin_3~~~hin~~~hin_4~~~hin_2	0000040	0000040	10
group_14736	group_20490			5
group_8322	group_17238			9
group_24137	group_16339			10
group_4307	yehZ			1
dgaR_1~~~dgaR_2~~~dgaR	group_37628			2
group_16689	pflD_1~~~cutC_3~~~cutC_1~~~pflD_2			6
group_4730	eaeB			3
group_34353	group_29521			1
proQ_1~~~proQ_2~~~proQ_4	group_8493			10
group_27138	group_35513			3
group_2053	rdmC~~~rdmC_1~~~rutD_1~~~rutD_2		3000652;0000039;3007382;3000637;0000003;0000013;0000038;0000073;0000049;0000035;0000060;3000169;0000005;0000040;3003823;0000064;3007472;3000188;0000052;0000007	10
group_26190	rfaH_2~~~rfaH_3			1
group_18652	group_12532			5
group_31693	intQ_2~~~intQ_1~~~xerC_3~~~intQ			1
group_34883	group_10345			5
group_24777	group_10437			1
group_4367	group_25259			10
group_40982	group_25587			7
group_20547	group_22583			10
fliR_2~~~fliR~~~fliR_1	flaB2~~~fliC1			10
group_33622	group_2009			10
rfaB~~~rfaB_1~~~rfaB_2	group_25440			10
group_33429	group_24613	3000622;3000645;3000624;0000008		10
group_12654	group_24202			10
group_20392	group_31997			9
group_30903	group_24151			9
hlyA_2~~~hlyA~~~hlyA_1~~~hlyA_3	group_34036			1
group_16632	group_17865			2
group_39784	group_38364			5
group_35320	group_26716			4
group_13472	group_25488			10
group_11875	group_32968			1
mntB_6~~~mntB_1~~~mntB_3~~~mntB_4	group_31444			9
ureG_1~~~ureG~~~ureG_2	group_25765			8
group_1140	group_41579			10
caeB~~~caeA~~~caeB_2~~~caeB_1	ompT~~~ompT_1~~~ompT_2~~~ompT_3			9
group_28976	group_25786			1
group_18870	group_15673			10
group_39692	group_16521			5
intA_1~~~intS_2~~~intS_1~~~intS_3~~~intS_5~~~intA_5~~~intA_4~~~intA_2~~~intA_3~~~intS_4~~~intS_7~~~intS	group_33126			10
group_20653	group_5118			1
group_36424	group_28976			1
intQ~~~intQ_2~~~intQ_1~~~intQ_3	group_41571			10
group_21753	xerC_7~~~xerC_8~~~xerC_11~~~xerC_10			1
group_29135	group_35513			10
group_32977	group_30034			9
group_12909	group_25458			10
group_29017	group_29000			10
group_16694	yhdN~~~iolS			1
group_41254	group_39436			4
group_11621	group_17512			2
group_6751	yphA_1~~~yphA_2			2
group_40842	group_13075			1
group_274	group_31626			10
group_31240	group_22393			6
group_24207	group_24218			10
group_25273	group_20991			2
group_3873	nanM_1			3
group_30387	group_25801			9
lsrB_2~~~lsrB_1	pdeL~~~pdeL_2~~~pdeL_1			1
group_13496	group_12377			5
group_28192	group_27863			6
group_26598	group_12671			10
group_2399	group_18211			10
group_26269	higB1~~~higB1_2			6
group_22687	group_2116			10
group_36664	group_29048			1
sctC_1~~~sctC_2	sctC_1~~~sctC~~~sctC_2			3
fenF	rcsA_2			10
group_19550	rob_3~~~rob_2			1
group_11213	group_5742			5
group_42386	srlE_2			7
group_38566	yfkM			10
ybcO_3~~~ybcO_2~~~ybcO_1~~~ybcO	group_17675			2
group_40638	group_16161			10
group_38293	group_38352			1
group_25414	group_29641			10
group_24448	group_16141			9
group_33166	group_22769			9
group_21738	group_38519			1
group_18909	group_25635			1
group_28871	group_24343			10
group_25612	group_33182			8
group_24888	group_25485			10
group_42127	group_14993			10
dpnA~~~dpnA_2	group_18775			10
group_24137	group_20706			3
group_25339	group_27748			10
ypjF~~~ykfI_1~~~ykfI_2~~~ykfI	yhdW~~~yhdW_1			1
group_26539	virB_2~~~virB_1~~~virB			9
group_16560	group_11329			9
group_982	group_462			9
group_8037	group_26846			10
group_43269	group_10210			10
group_18414	group_18415			10
hupB_2	group_25273			10
group_40125	group_20575			10
der_2~~~der_1	group_24693			3
group_13786	group_13658			4
group_8608	group_16943			10
group_29120	group_7375			1
group_35528	group_41887			10
group_31046	group_8741			10
group_33439	group_16335			10
group_35974	group_24343			7
group_16548	group_42279			10
group_42388	group_25592			2
rbsC_3	murR_3~~~murR_1			10
group_40815	group_16421			1
group_21618	group_21620			1
group_419	group_12569		0000040	2
gntP_1~~~gntP_3~~~gntP~~~gntP_2	lutB_2			9
group_22448	group_28064			1
group_23530	group_24388			4
group_33766	group_28544			2
group_32023	flmA			6
rpnA_3~~~rpnD~~~rpnA	group_43732			1
group_42762	group_33083			10
group_23101	group_30821			10
group_16483	group_36358			7
group_32170	rhsC_1			2
group_22827	group_31389			10
erm	group_15539	3000584;3000675;0000046;3000673;3000679;3000682;3000674;0000065;3000678;3000156;3000672;0000027;3000583;3000669;3000681;3000145;3000867;3000680;3000677;0000066;3000158;0000006;3000176;0000057		10
group_19412	epsE_3~~~gspE_2~~~epsE_2			2
group_16130	group_27121			10
group_18679	group_11834			10
group_25168	group_39839			10
tsaR_2~~~tsaR_1~~~hdfR_1	hyfB_1~~~hyfB_3~~~hyfB_2~~~hyfB~~~ndhB_1~~~ndhB_4			3
group_31368	group_33298			10
virB4~~~virB4_3	group_29126			10
group_20706	group_25242			9
group_35530	stbB_2~~~stbB			10
group_32979	group_18415			10
glnQ_3~~~glnQ_4~~~glnQ_1~~~glnQ_2	group_37106	3000689		10
group_875	group_29447			10
group_23788	group_13062			10
group_19232	group_26085			8
group_21963	group_27446			3
[truncated: 305,050 more rows]
