# Supplementary material for: PanForest: predicting genes in genomes using random forests
Source: Bioinformatics. 2026 Jan 9;42(1):btag005. doi: 10.1093/bioinformatics/btag005 (PMC12857576; doi:10.1093/bioinformatics/btag005)
Supplement: btag005_Supplementary_Data [file btag005_supplementary_data.zip › networks/ARO_drug_network.csv]

ARO_source	ARO_dest	strength
0000040	0000040	307
3000324	3003823	167
3000324	3000324	168
3000324	3000684	168
3000324	3000698	168
3000324	3000327	168
3000324	3000325	168
3000324	3000683	168
3000324	3000329	168
3000324	3000699	168
3000324	3000330	168
3000684	3003823	167
3000684	3000324	168
3000684	3000684	168
3000684	3000698	168
3000684	3000327	168
3000684	3000325	168
3000684	3000683	168
3000684	3000329	168
3000684	3000699	168
3000684	3000330	168
3000698	3003823	167
3000698	3000324	168
3000698	3000684	168
3000698	3000698	168
3000698	3000327	168
3000698	3000325	168
3000698	3000683	168
3000698	3000329	168
3000698	3000699	168
3000698	3000330	168
3000327	3003823	167
3000327	3000324	168
3000327	3000684	168
3000327	3000698	168
3000327	3000327	168
3000327	3000325	168
3000327	3000683	168
3000327	3000329	168
3000327	3000699	168
3000327	3000330	168
3000325	3003823	167
3000325	3000324	168
3000325	3000684	168
3000325	3000698	168
3000325	3000327	168
3000325	3000325	168
3000325	3000683	168
3000325	3000329	168
3000325	3000699	168
3000325	3000330	168
3000683	3003823	167
3000683	3000324	168
3000683	3000684	168
3000683	3000698	168
3000683	3000327	168
3000683	3000325	168
3000683	3000683	168
3000683	3000329	168
3000683	3000699	168
3000683	3000330	168
3000329	3003823	167
3000329	3000324	168
3000329	3000684	168
3000329	3000698	168
3000329	3000327	168
3000329	3000325	168
3000329	3000683	168
3000329	3000329	168
3000329	3000699	168
3000329	3000330	168
3000699	3003823	167
3000699	3000324	168
3000699	3000684	168
3000699	3000698	168
3000699	3000327	168
3000699	3000325	168
3000699	3000683	168
3000699	3000329	168
3000699	3000699	168
3000699	3000330	168
3000330	3003823	167
3000330	3000324	168
3000330	3000684	168
3000330	3000698	168
3000330	3000327	168
3000330	3000325	168
3000330	3000683	168
3000330	3000329	168
3000330	3000699	168
3000330	3000330	168
3007382	3000214	5
0000025	3000214	1
0000036	3000214	2
0000037	0000037	138
0000037	3000684	147
0000037	3000658	144
0000037	3007377	151
0000037	0000039	147
0000037	3007382	152
0000037	0000013	148
0000037	3000657	144
0000037	0000038	152
0000037	0000049	151
0000037	0000035	153
0000037	3000324	147
0000037	0000060	139
0000037	3000698	147
0000037	3000169	135
0000037	3000699	147
0000037	0000040	154
0000037	0000005	145
0000037	0000051	162
0000037	3000330	147
0000037	3000683	147
0000037	3003823	145
0000037	0000021	141
0000037	3000655	141
0000037	0000006	161
0000037	3000327	147
0000037	3000325	147
0000037	3000329	147
0000037	3007378	152
0000037	0000052	153
0000037	0000007	152
3000684	0000037	142
3000684	3000658	153
3000684	3007377	157
3000684	0000039	161
3000684	3007382	163
3000684	0000013	163
3000684	3000657	153
3000684	0000038	163
3000684	0000049	168
3000684	0000035	165
3000684	0000060	147
3000684	3000169	139
3000684	0000040	173
3000684	0000005	157
3000684	0000051	181
3000684	0000021	148
3000684	3000655	149
3000684	0000006	167
3000684	3007378	158
3000684	0000052	168
3000684	0000007	163
3000658	0000037	144
3000658	3000684	157
3000658	3000658	154
3000658	3007377	161
3000658	0000039	155
3000658	3007382	163
3000658	0000013	160
3000658	3000657	154
3000658	0000038	161
3000658	0000049	164
3000658	0000035	163
3000658	3000324	157
3000658	0000060	147
3000658	3000698	157
3000658	3000169	142
3000658	3000699	157
3000658	0000040	164
3000658	0000005	155
3000658	0000051	176
3000658	3000330	157
3000658	3000683	157
3000658	3003823	156
3000658	0000021	150
3000658	3000655	150
3000658	0000006	162
3000658	3000327	157
3000658	3000325	157
3000658	3000329	157
3000658	3007378	161
3000658	0000052	166
3000658	0000007	161
3007377	0000037	151
3007377	3000684	163
3007377	3000658	161
3007377	3007377	289
3007377	0000039	162
3007377	3007382	292
3007377	0000013	168
3007377	3000657	161
3007377	0000038	290
3007377	0000049	174
3007377	0000035	292
3007377	3000324	163
3007377	0000060	152
3007377	3000698	163
3007377	3000169	146
3007377	3000699	163
3007377	0000040	175
3007377	0000005	162
3007377	0000051	282
3007377	3000330	163
3007377	3000683	163
3007377	3003823	256
3007377	0000021	155
3007377	3000655	156
3007377	0000006	177
3007377	3000327	163
3007377	3000325	163
3007377	3000329	163
3007377	3007378	289
3007377	0000052	295
3007377	0000007	290
0000039	0000037	144
0000039	3000684	163
0000039	3000658	153
0000039	3007377	159
0000039	0000039	155
0000039	3007382	164
0000039	0000013	161
0000039	3000657	153
0000039	0000038	161
0000039	0000049	166
0000039	0000035	165
0000039	3000324	163
0000039	0000060	147
0000039	3000698	163
0000039	3000169	141
0000039	3000699	163
0000039	0000040	162
0000039	0000005	155
0000039	0000051	178
0000039	3000330	163
0000039	3000683	163
0000039	3003823	161
0000039	0000021	148
0000039	3000655	149
0000039	0000006	171
0000039	3000327	163
0000039	3000325	163
0000039	3000329	163
0000039	3007378	159
0000039	0000052	167
0000039	0000007	161
3007382	0000037	154
3007382	3000684	171
3007382	3000658	166
3007382	3007377	295
3007382	0000039	169
3007382	3007382	298
3007382	0000013	177
3007382	3000657	166
3007382	0000038	299
3007382	0000049	184
3007382	0000035	301
3007382	3000324	171
3007382	0000060	155
3007382	3000698	171
3007382	3000169	150
3007382	3000699	171
3007382	0000040	184
3007382	0000005	167
3007382	0000051	289
3007382	3000330	171
3007382	3000683	171
3007382	3003823	262
3007382	0000021	159
3007382	3000655	162
3007382	0000006	184
3007382	3000327	171
3007382	3000325	171
3007382	3000329	171
3007382	3007378	296
3007382	0000052	306
3007382	0000007	299
0000013	0000037	147
0000013	3000684	168
0000013	3000658	159
0000013	3007377	165
0000013	0000039	161
0000013	3007382	171
0000013	0000013	173
0000013	3000657	159
0000013	0000038	172
0000013	0000049	177
0000013	0000035	177
0000013	3000324	168
0000013	0000060	148
0000013	3000698	168
0000013	3000169	147
0000013	3000699	168
0000013	0000040	170
0000013	0000005	161
0000013	0000051	188
0000013	3000330	168
0000013	3000683	168
0000013	3003823	165
0000013	0000021	153
0000013	3000655	156
0000013	0000006	181
0000013	3000327	168
0000013	3000325	168
0000013	3000329	168
0000013	3007378	168
0000013	0000052	180
0000013	0000007	172
3000657	0000037	144
3000657	3000684	157
3000657	3000658	154
3000657	3007377	161
3000657	0000039	155
3000657	3007382	163
3000657	0000013	160
3000657	3000657	154
3000657	0000038	161
3000657	0000049	164
3000657	0000035	163
3000657	3000324	157
3000657	0000060	147
3000657	3000698	157
3000657	3000169	142
3000657	3000699	157
3000657	0000040	164
3000657	0000005	155
3000657	0000051	176
3000657	3000330	157
3000657	3000683	157
3000657	3003823	156
3000657	0000021	150
3000657	3000655	150
3000657	0000006	162
3000657	3000327	157
3000657	3000325	157
3000657	3000329	157
3000657	3007378	161
3000657	0000052	166
3000657	0000007	161
0000038	0000037	153
0000038	3000684	171
0000038	3000658	164
0000038	3007377	292
0000038	0000039	167
0000038	3007382	297
0000038	0000013	175
0000038	3000657	164
0000038	0000038	296
0000038	0000049	180
0000038	0000035	299
0000038	3000324	171
0000038	0000060	154
0000038	3000698	171
0000038	3000169	151
0000038	3000699	171
0000038	0000040	181
0000038	0000005	166
0000038	0000051	289
0000038	3000330	171
0000038	3000683	171
0000038	3003823	264
0000038	0000021	158
0000038	3000655	160
0000038	0000006	187
0000038	3000327	171
0000038	3000325	171
0000038	3000329	171
0000038	3007378	293
0000038	0000052	302
0000038	0000007	296
0000049	0000037	153
0000049	3000684	175
0000049	3000658	166
0000049	3007377	175
0000049	0000039	170
0000049	3007382	181
0000049	0000013	181
0000049	3000657	166
0000049	0000038	181
0000049	0000049	186
0000049	0000035	186
0000049	3000324	175
0000049	0000060	154
0000049	3000698	175
0000049	3000169	154
0000049	3000699	175
0000049	0000040	183
0000049	0000005	168
0000049	0000051	199
0000049	3000330	175
0000049	3000683	175
0000049	3003823	172
0000049	0000021	160
0000049	3000655	163
0000049	0000006	188
0000049	3000327	175
0000049	3000325	175
0000049	3000329	175
0000049	3007378	177
0000049	0000052	189
0000049	0000007	181
0000035	0000037	154
0000035	3000684	174
0000035	3000658	166
0000035	3007377	294
0000035	0000039	171
0000035	3007382	299
0000035	0000013	181
0000035	3000657	166
0000035	0000038	300
0000035	0000049	186
0000035	0000035	303
0000035	3000324	174
0000035	0000060	156
0000035	3000698	174
0000035	3000169	153
0000035	3000699	174
0000035	0000040	186
0000035	0000005	168
0000035	0000051	292
0000035	3000330	174
0000035	3000683	174
0000035	3003823	266
0000035	0000021	160
0000035	3000655	163
0000035	0000006	189
0000035	3000327	174
0000035	3000325	174
0000035	3000329	174
0000035	3007378	296
0000035	0000052	308
0000035	0000007	300
3000324	0000037	142
3000324	3000658	153
3000324	3007377	157
3000324	0000039	161
3000324	3007382	163
3000324	0000013	163
3000324	3000657	153
3000324	0000038	163
3000324	0000049	168
3000324	0000035	165
3000324	0000060	147
3000324	3000169	139
3000324	0000040	173
3000324	0000005	157
3000324	0000051	181
3000324	0000021	148
3000324	3000655	149
3000324	0000006	167
3000324	3007378	158
3000324	0000052	168
3000324	0000007	163
0000060	0000037	137
0000060	3000684	153
0000060	3000658	146
0000060	3007377	151
0000060	0000039	148
0000060	3007382	152
0000060	0000013	150
0000060	3000657	146
0000060	0000038	152
0000060	0000049	152
0000060	0000035	153
0000060	3000324	153
0000060	0000060	142
0000060	3000698	153
0000060	3000169	137
0000060	3000699	153
0000060	0000040	153
0000060	0000005	147
0000060	0000051	165
0000060	3000330	153
0000060	3000683	153
0000060	3003823	148
0000060	0000021	144
0000060	3000655	145
0000060	0000006	164
0000060	3000327	153
0000060	3000325	153
0000060	3000329	153
0000060	3007378	151
0000060	0000052	153
0000060	0000007	152
3000698	0000037	142
3000698	3000658	153
3000698	3007377	157
3000698	0000039	161
3000698	3007382	163
3000698	0000013	163
3000698	3000657	153
3000698	0000038	163
3000698	0000049	168
3000698	0000035	165
3000698	0000060	147
3000698	3000169	139
3000698	0000040	173
3000698	0000005	157
3000698	0000051	181
3000698	0000021	148
3000698	3000655	149
3000698	0000006	167
3000698	3007378	158
3000698	0000052	168
3000698	0000007	163
3000169	0000037	131
3000169	3000684	143
3000169	3000658	141
3000169	3007377	143
3000169	0000039	142
3000169	3007382	146
3000169	0000013	146
3000169	3000657	141
3000169	0000038	146
3000169	0000049	150
3000169	0000035	149
3000169	3000324	143
3000169	0000060	134
3000169	3000698	143
3000169	3000169	127
3000169	3000699	143
3000169	0000040	148
3000169	0000005	141
3000169	0000051	158
3000169	3000330	143
3000169	3000683	143
3000169	3003823	140
3000169	0000021	137
3000169	3000655	138
3000169	0000006	146
3000169	3000327	143
3000169	3000325	143
3000169	3000329	143
3000169	3007378	145
3000169	0000052	150
3000169	0000007	146
3000699	0000037	142
3000699	3000658	153
3000699	3007377	157
3000699	0000039	161
3000699	3007382	163
3000699	0000013	163
3000699	3000657	153
3000699	0000038	163
3000699	0000049	168
3000699	0000035	165
3000699	0000060	147
3000699	3000169	139
3000699	0000040	173
3000699	0000005	157
3000699	0000051	181
3000699	0000021	148
3000699	3000655	149
3000699	0000006	167
3000699	3007378	158
3000699	0000052	168
3000699	0000007	163
0000040	0000037	157
0000040	3000684	183
0000040	3000658	171
0000040	3007377	178
0000040	0000039	170
0000040	3007382	186
0000040	0000013	182
0000040	3000657	171
0000040	0000038	184
0000040	0000049	189
0000040	0000035	189
0000040	3000324	183
0000040	0000060	160
0000040	3000698	183
0000040	3000169	154
0000040	3000699	183
0000040	0000005	174
0000040	0000051	213
0000040	3000330	183
0000040	3000683	183
0000040	3003823	178
0000040	0000021	162
0000040	3000655	163
0000040	0000006	191
0000040	3000327	183
0000040	3000325	183
0000040	3000329	183
0000040	3007378	180
0000040	0000052	192
0000040	0000007	183
0000005	0000037	146
0000005	3000684	162
0000005	3000658	157
0000005	3007377	164
0000005	0000039	159
0000005	3007382	166
0000005	0000013	164
0000005	3000657	157
0000005	0000038	165
0000005	0000049	168
0000005	0000035	167
0000005	3000324	162
0000005	0000060	149
0000005	3000698	162
0000005	3000169	144
0000005	3000699	162
0000005	0000040	169
0000005	0000005	158
0000005	0000051	180
0000005	3000330	162
0000005	3000683	162
0000005	3003823	160
0000005	0000021	153
0000005	3000655	154
0000005	0000006	168
0000005	3000327	162
0000005	3000325	162
0000005	3000329	162
0000005	3007378	164
0000005	0000052	170
0000005	0000007	165
0000051	0000037	157
0000051	3000684	188
0000051	3000658	174
0000051	3007377	281
0000051	0000039	181
0000051	3007382	284
0000051	0000013	191
0000051	3000657	174
0000051	0000038	288
0000051	0000049	198
0000051	0000035	290
0000051	3000324	188
0000051	0000060	165
0000051	3000698	188
0000051	3000169	157
0000051	3000699	188
0000051	0000040	204
0000051	0000005	175
0000051	0000051	338
0000051	3000330	188
0000051	3000683	188
0000051	3003823	274
0000051	0000021	167
0000051	3000655	171
0000051	0000006	187
0000051	3000327	188
0000051	3000325	188
0000051	3000329	188
0000051	3007378	284
0000051	0000052	297
0000051	0000007	288
3000330	0000037	142
3000330	3000658	153
3000330	3007377	157
3000330	0000039	161
3000330	3007382	163
3000330	0000013	163
3000330	3000657	153
3000330	0000038	163
3000330	0000049	168
3000330	0000035	165
3000330	0000060	147
3000330	3000169	139
3000330	0000040	173
3000330	0000005	157
3000330	0000051	181
3000330	0000021	148
3000330	3000655	149
3000330	0000006	167
3000330	3007378	158
3000330	0000052	168
3000330	0000007	163
3000683	0000037	142
3000683	3000658	153
3000683	3007377	157
3000683	0000039	161
3000683	3007382	163
3000683	0000013	163
3000683	3000657	153
3000683	0000038	163
3000683	0000049	168
3000683	0000035	165
3000683	0000060	147
3000683	3000169	139
3000683	0000040	173
3000683	0000005	157
3000683	0000051	181
3000683	0000021	148
3000683	3000655	149
3000683	0000006	167
3000683	3007378	158
3000683	0000052	168
3000683	0000007	163
3003823	0000037	140
3003823	3000684	168
3003823	3000658	153
3003823	3007377	251
3003823	0000039	160
3003823	3007382	255
3003823	0000013	161
3003823	3000657	153
3003823	0000038	256
3003823	0000049	165
3003823	0000035	258
3003823	3000324	168
3003823	0000060	143
3003823	3000698	168
3003823	3000169	138
3003823	3000699	168
3003823	0000040	167
3003823	0000005	155
3003823	0000051	271
3003823	3000330	168
3003823	3000683	168
3003823	3003823	258
3003823	0000021	148
3003823	3000655	149
3003823	0000006	163
3003823	3000327	168
3003823	3000325	168
3003823	3000329	168
3003823	3007378	253
3003823	0000052	260
3003823	0000007	256
0000021	0000037	138
0000021	3000684	150
0000021	3000658	147
0000021	3007377	151
0000021	0000039	146
0000021	3007382	153
0000021	0000013	151
0000021	3000657	147
0000021	0000038	151
0000021	0000049	155
0000021	0000035	153
0000021	3000324	150
0000021	0000060	141
0000021	3000698	150
0000021	3000169	135
0000021	3000699	150
0000021	0000040	151
0000021	0000005	148
0000021	0000051	165
0000021	3000330	150
0000021	3000683	150
0000021	3003823	148
0000021	0000021	143
0000021	3000655	143
0000021	0000006	152
0000021	3000327	150
0000021	3000325	150
0000021	3000329	150
0000021	3007378	151
0000021	0000052	156
0000021	0000007	151
3000655	0000037	138
3000655	3000684	151
3000655	3000658	147
3000655	3007377	151
3000655	0000039	147
3000655	3007382	154
3000655	0000013	152
3000655	3000657	147
3000655	0000038	152
3000655	0000049	156
3000655	0000035	154
3000655	3000324	151
3000655	0000060	142
3000655	3000698	151
3000655	3000169	136
3000655	3000699	151
3000655	0000040	152
3000655	0000005	149
3000655	0000051	166
3000655	3000330	151
3000655	3000683	151
3000655	3003823	149
3000655	0000021	143
3000655	3000655	143
3000655	0000006	153
3000655	3000327	151
3000655	3000325	151
3000655	3000329	151
3000655	3007378	151
3000655	0000052	157
3000655	0000007	152
0000006	0000037	155
0000006	3000684	169
0000006	3000658	160
0000006	3007377	171
0000006	0000039	165
0000006	3007382	174
0000006	0000013	174
0000006	3000657	160
0000006	0000038	175
0000006	0000049	177
0000006	0000035	178
0000006	3000324	169
0000006	0000060	157
0000006	3000698	169
0000006	3000169	143
0000006	3000699	169
0000006	0000040	172
0000006	0000005	161
0000006	0000051	182
0000006	3000330	169
0000006	3000683	169
0000006	3003823	161
0000006	0000021	154
0000006	3000655	155
0000006	0000006	240
0000006	3000327	169
0000006	3000325	169
0000006	3000329	169
0000006	3007378	174
0000006	0000052	182
0000006	0000007	175
3000327	0000037	142
3000327	3000658	153
3000327	3007377	157
3000327	0000039	161
3000327	3007382	163
3000327	0000013	163
3000327	3000657	153
3000327	0000038	163
3000327	0000049	168
3000327	0000035	165
3000327	0000060	147
3000327	3000169	139
3000327	0000040	173
3000327	0000005	157
3000327	0000051	181
3000327	0000021	148
3000327	3000655	149
3000327	0000006	167
3000327	3007378	158
3000327	0000052	168
3000327	0000007	163
3000325	0000037	142
3000325	3000658	153
3000325	3007377	157
3000325	0000039	161
3000325	3007382	163
3000325	0000013	163
3000325	3000657	153
3000325	0000038	163
3000325	0000049	168
3000325	0000035	165
3000325	0000060	147
3000325	3000169	139
3000325	0000040	173
3000325	0000005	157
3000325	0000051	181
3000325	0000021	148
3000325	3000655	149
3000325	0000006	167
3000325	3007378	158
3000325	0000052	168
3000325	0000007	163
3000329	0000037	142
3000329	3000658	153
3000329	3007377	157
3000329	0000039	161
3000329	3007382	163
3000329	0000013	163
3000329	3000657	153
3000329	0000038	163
3000329	0000049	168
3000329	0000035	165
3000329	0000060	147
3000329	3000169	139
3000329	0000040	173
3000329	0000005	157
3000329	0000051	181
3000329	0000021	148
3000329	3000655	149
3000329	0000006	167
3000329	3007378	158
3000329	0000052	168
3000329	0000007	163
3007378	0000037	152
3007378	3000684	165
3007378	3000658	162
3007378	3007377	290
3007378	0000039	163
3007378	3007382	294
3007378	0000013	171
3007378	3000657	162
3007378	0000038	292
3007378	0000049	176
3007378	0000035	295
3007378	3000324	165
3007378	0000060	152
3007378	3000698	165
3007378	3000169	148
3007378	3000699	165
3007378	0000040	176
3007378	0000005	163
3007378	0000051	285
3007378	3000330	165
3007378	3000683	165
3007378	3003823	259
3007378	0000021	156
3007378	3000655	157
3007378	0000006	181
3007378	3000327	165
3007378	3000325	165
3007378	3000329	165
3007378	3007378	291
3007378	0000052	298
3007378	0000007	292
0000052	0000037	156
0000052	3000684	178
0000052	3000658	170
0000052	3007377	298
0000052	0000039	173
0000052	3007382	305
0000052	0000013	186
0000052	3000657	170
0000052	0000038	306
0000052	0000049	191
0000052	0000035	311
0000052	3000324	178
0000052	0000060	156
0000052	3000698	178
0000052	3000169	157
0000052	3000699	178
0000052	0000040	189
0000052	0000005	172
0000052	0000051	300
0000052	3000330	178
0000052	3000683	178
0000052	3003823	270
0000052	0000021	163
0000052	3000655	167
0000052	0000006	196
0000052	3000327	178
0000052	3000325	178
0000052	3000329	178
0000052	3007378	301
0000052	0000052	314
0000052	0000007	306
0000007	0000037	153
0000007	3000684	171
0000007	3000658	164
0000007	3007377	292
0000007	0000039	167
0000007	3007382	297
0000007	0000013	175
0000007	3000657	164
0000007	0000038	296
0000007	0000049	180
0000007	0000035	299
0000007	3000324	171
0000007	0000060	154
0000007	3000698	171
0000007	3000169	151
0000007	3000699	171
0000007	0000040	181
0000007	0000005	166
0000007	0000051	289
0000007	3000330	171
0000007	3000683	171
0000007	3003823	264
0000007	0000021	158
0000007	3000655	160
0000007	0000006	187
0000007	3000327	171
0000007	3000325	171
0000007	3000329	171
0000007	3007378	293
0000007	0000052	302
0000007	0000007	296
0000014	3000454	1
3007382	3000584	3
3007382	3000675	3
3007382	0000046	4
3007382	3000673	3
3007382	3000679	3
3007382	3000682	3
3007382	3000674	3
3007382	0000065	12
3007382	3000678	3
3007382	3000156	12
3007382	3000672	3
3007382	0000027	12
3007382	3000583	3
3007382	3000669	3
3007382	3000681	3
3007382	3000145	51
3007382	3000867	12
3007382	3000680	3
3007382	3000677	3
3007382	0000066	4
3007382	3000158	51
3007382	3000176	12
3007382	0000057	12
0000035	3000584	3
0000035	3000675	3
0000035	0000046	4
0000035	3000673	3
0000035	3000679	3
0000035	3000682	3
0000035	3000674	3
0000035	0000065	12
0000035	3000678	3
0000035	3000156	12
0000035	3000672	3
0000035	0000027	12
0000035	3000583	3
0000035	3000669	4
0000035	3000681	3
0000035	3000145	52
0000035	3000867	12
0000035	3000680	3
0000035	3000677	3
0000035	0000066	4
0000035	3000158	53
0000035	3000176	12
0000035	0000057	13
3007377	3000584	3
3007377	3000675	3
3007377	0000046	4
3007377	3000673	3
3007377	3000679	3
3007377	3000682	3
3007377	3000674	3
3007377	0000065	11
3007377	3000678	3
3007377	3000156	11
3007377	3000672	3
3007377	0000027	11
3007377	3000583	3
3007377	3000669	3
3007377	3000681	3
3007377	3000145	46
3007377	3000867	11
3007377	3000680	3
3007377	3000677	3
3007377	0000066	4
3007377	3000158	46
3007377	3000176	11
3007377	0000057	11
0000038	3000584	3
0000038	3000675	3
0000038	0000046	4
0000038	3000673	3
0000038	3000679	3
0000038	3000682	3
0000038	3000674	3
0000038	0000065	12
0000038	3000678	3
0000038	3000156	12
0000038	3000672	3
0000038	0000027	12
0000038	3000583	3
0000038	3000669	4
0000038	3000681	3
0000038	3000145	51
0000038	3000867	12
0000038	3000680	3
0000038	3000677	3
0000038	0000066	4
0000038	3000158	52
0000038	3000176	12
0000038	0000057	13
3007378	3000584	3
3007378	3000675	3
3007378	0000046	4
3007378	3000673	3
3007378	3000679	3
3007378	3000682	3
3007378	3000674	3
3007378	0000065	11
3007378	3000678	3
3007378	3000156	11
3007378	3000672	3
3007378	0000027	11
3007378	3000583	3
3007378	3000669	4
3007378	3000681	3
3007378	3000145	47
3007378	3000867	11
3007378	3000680	3
3007378	3000677	3
3007378	0000066	4
3007378	3000158	47
3007378	3000176	11
3007378	0000057	11
0000052	3000584	3
0000052	3000675	3
0000052	0000046	4
0000052	3000673	3
0000052	3000679	3
0000052	3000682	3
0000052	3000674	3
0000052	0000065	12
0000052	3000678	3
0000052	3000156	12
0000052	3000672	3
0000052	0000027	12
0000052	3000583	3
0000052	3000669	4
0000052	3000681	3
0000052	3000145	55
0000052	3000867	12
0000052	3000680	3
0000052	3000677	3
0000052	0000066	4
0000052	3000158	56
0000052	3000176	12
0000052	0000057	13
0000007	3000584	3
0000007	3000675	3
0000007	0000046	4
0000007	3000673	3
0000007	3000679	3
0000007	3000682	3
0000007	3000674	3
0000007	0000065	12
0000007	3000678	3
0000007	3000156	12
0000007	3000672	3
0000007	0000027	12
0000007	3000583	3
0000007	3000669	4
0000007	3000681	3
0000007	3000145	51
0000007	3000867	12
0000007	3000680	3
0000007	3000677	3
0000007	0000066	4
0000007	3000158	52
0000007	3000176	12
0000007	0000057	13
3007382	3000382	20
3007382	0000014	23
3007382	3000652	22
3007382	0000036	27
3007382	3000653	22
3007382	3000637	30
3007382	3000704	28
3007382	3000654	22
3007382	0000012	3
3007382	3000456	115
3007382	3000385	126
3007382	0000064	28
3007382	0000078	21
0000035	3000382	22
0000035	0000014	24
0000035	3000652	24
0000035	0000036	29
0000035	3000653	23
0000035	3000637	33
0000035	3000704	30
0000035	3000654	23
0000035	0000012	3
0000035	3000456	117
0000035	3000385	131
0000035	0000064	31
0000035	0000078	23
3007377	3000382	18
3007377	0000014	19
3007377	3000652	18
3007377	0000036	23
3007377	3000653	18
3007377	3000637	27
3007377	3000704	25
3007377	3000654	18
3007377	0000012	3
3007377	3000456	113
3007377	3000385	122
3007377	0000064	25
3007377	0000078	19
0000038	3000382	21
0000038	0000014	22
0000038	3000652	22
0000038	0000036	26
0000038	3000653	21
0000038	3000637	31
0000038	3000704	28
0000038	3000654	21
0000038	0000012	3
0000038	3000456	116
0000038	3000385	129
0000038	0000064	29
0000038	0000078	22
3007378	3000382	20
3007378	0000014	20
3007378	3000652	19
3007378	0000036	25
3007378	3000653	19
3007378	3000637	29
3007378	3000704	27
3007378	3000654	19
3007378	0000012	3
3007378	3000456	115
3007378	3000385	126
3007378	0000064	27
3007378	0000078	21
0000052	3000382	25
0000052	0000014	27
0000052	3000652	27
0000052	0000036	30
0000052	3000653	26
0000052	3000637	35
0000052	3000704	32
0000052	3000654	26
0000052	0000012	3
0000052	3000456	120
0000052	3000385	138
0000052	0000064	33
0000052	0000078	26
0000007	3000382	21
0000007	0000014	22
0000007	3000652	22
0000007	0000036	26
0000007	3000653	21
0000007	3000637	31
0000007	3000704	28
0000007	3000654	21
0000007	0000012	3
0000007	3000456	116
0000007	3000385	129
0000007	0000064	29
0000007	0000078	22
0000051	0000064	42
0000051	3000637	47
0000051	0000058	13
0000051	3000704	43
0000055	3003823	2
0000055	3000324	3
0000055	3000684	3
0000055	3000698	3
0000055	3000327	3
0000055	3000325	3
0000055	3000683	3
0000055	3000329	3
0000055	3000699	3
0000055	0000051	6
0000055	3000330	3
3000385	3003823	114
3000385	3000324	20
3000385	3000684	20
3000385	3000698	20
3000385	3000327	20
3000385	3000325	20
3000385	3000683	20
3000385	3000329	20
3000385	3000699	20
3000385	0000051	133
3000385	3000330	20
3000461	3003823	2
3000461	3000324	3
3000461	3000684	3
3000461	3000698	3
3000461	3000327	3
3000461	3000325	3
3000461	3000683	3
3000461	3000329	3
3000461	3000699	3
3000461	0000051	6
3000461	3000330	3
3003823	3000385	122
3003823	3000456	112
3000385	3007382	119
3000385	3000385	111
3000385	0000035	124
3000385	3007377	117
3000385	0000038	122
3000385	3007378	121
3000385	3000456	107
3000385	0000052	127
3000385	0000007	122
0000051	3000385	140
0000051	3000456	125
3000456	3007382	117
3000456	3003823	112
3000456	3000385	110
3000456	0000035	118
3000456	3007377	116
3000456	0000038	117
3000456	0000051	127
3000456	3007378	117
3000456	3000456	106
3000456	0000052	122
3000456	0000007	117
0000049	0000073	4
0000013	0000073	4
0000052	0000073	4
3000584	3007382	2
3000584	0000035	2
3000584	3007377	2
3000584	0000038	2
3000584	3007378	2
3000584	0000052	2
3000584	0000007	2
3000675	3007382	2
3000675	0000035	2
3000675	3007377	2
3000675	0000038	2
3000675	3007378	2
3000675	0000052	2
3000675	0000007	2
0000046	3007382	3
0000046	0000035	3
0000046	3007377	3
0000046	0000038	3
0000046	3007378	3
0000046	0000052	3
0000046	0000007	3
3000673	3007382	2
3000673	0000035	2
3000673	3007377	2
3000673	0000038	2
3000673	3007378	2
3000673	0000052	2
3000673	0000007	2
3000679	3007382	2
3000679	0000035	2
3000679	3007377	2
3000679	0000038	2
3000679	3007378	2
3000679	0000052	2
3000679	0000007	2
3000682	3007382	2
3000682	0000035	2
3000682	3007377	2
3000682	0000038	2
3000682	3007378	2
3000682	0000052	2
3000682	0000007	2
3000674	3007382	2
3000674	0000035	2
3000674	3007377	2
3000674	0000038	2
3000674	3007378	2
3000674	0000052	2
3000674	0000007	2
0000065	3007382	10
0000065	0000035	10
0000065	3007377	10
0000065	0000038	10
0000065	3007378	10
0000065	0000052	10
0000065	0000007	10
3000678	3007382	2
3000678	0000035	2
3000678	3007377	2
3000678	0000038	2
3000678	3007378	2
3000678	0000052	2
3000678	0000007	2
3000156	3007382	10
3000156	0000035	10
3000156	3007377	10
3000156	0000038	10
3000156	3007378	10
3000156	0000052	10
3000156	0000007	10
3000672	3007382	2
3000672	0000035	2
3000672	3007377	2
3000672	0000038	2
3000672	3007378	2
3000672	0000052	2
3000672	0000007	2
0000027	3007382	10
0000027	0000035	10
0000027	3007377	10
0000027	0000038	10
0000027	3007378	10
0000027	0000052	10
0000027	0000007	10
3000583	3007382	2
3000583	0000035	2
3000583	3007377	2
3000583	0000038	2
3000583	3007378	2
3000583	0000052	2
3000583	0000007	2
3000669	3007382	4
3000669	0000035	5
3000669	3007377	4
3000669	0000038	5
3000669	3007378	5
3000669	0000052	5
3000669	0000007	5
3000681	3007382	2
3000681	0000035	2
3000681	3007377	2
3000681	0000038	2
3000681	3007378	2
3000681	0000052	2
3000681	0000007	2
3000145	3007382	47
3000145	0000035	47
3000145	3007377	45
3000145	0000038	45
3000145	3007378	45
3000145	0000052	49
3000145	0000007	45
3000867	3007382	10
3000867	0000035	10
3000867	3007377	10
3000867	0000038	10
3000867	3007378	10
3000867	0000052	10
3000867	0000007	10
3000680	3007382	2
3000680	0000035	2
3000680	3007377	2
3000680	0000038	2
3000680	3007378	2
3000680	0000052	2
3000680	0000007	2
3000677	3007382	2
3000677	0000035	2
3000677	3007377	2
3000677	0000038	2
3000677	3007378	2
3000677	0000052	2
3000677	0000007	2
0000066	3007382	3
0000066	0000035	3
0000066	3007377	3
0000066	0000038	3
0000066	3007378	3
0000066	0000052	3
0000066	0000007	3
3000158	3007382	47
3000158	0000035	48
3000158	3007377	45
3000158	0000038	46
3000158	3007378	45
3000158	0000052	50
3000158	0000007	46
3000176	3007382	10
3000176	0000035	10
3000176	3007377	10
3000176	0000038	10
3000176	3007378	10
3000176	0000052	10
3000176	0000007	10
0000057	3007382	10
0000057	0000035	11
0000057	3007377	10
0000057	0000038	11
0000057	3007378	10
0000057	0000052	11
0000057	0000007	11
0000014	0000049	23
0000014	0000013	20
0000014	0000052	23
0000053	0000049	11
0000053	0000013	11
0000053	0000052	11
3000652	0000049	25
3000652	0000013	22
3000652	0000052	25
0000036	0000049	29
0000036	0000013	26
0000036	0000052	31
3000653	0000049	22
3000653	0000013	19
3000653	0000052	22
3000637	0000049	41
3000637	0000013	38
3000637	0000052	41
3000704	0000049	38
3000704	0000013	35
3000704	0000052	38
3000654	0000049	22
3000654	0000013	19
3000654	0000052	22
3000456	0000049	28
3000456	0000013	23
3000145	0000049	47
3000145	0000013	42
3000385	0000049	32
3000385	0000013	28
0000064	0000049	37
0000064	0000013	34
0000064	0000052	37
3000158	0000049	48
3000158	0000013	43
0000078	0000049	23
0000078	0000013	20
0000078	0000052	23
3000188	0000049	20
3000188	0000013	20
3000188	0000052	20
3000382	0000049	27
3000382	0000013	23
3000382	0000052	27
0000051	0000009	4
0000064	0000037	22
0000064	3000684	29
0000064	3000658	26
0000064	3007377	29
0000064	0000039	28
0000064	3007382	31
0000064	3000657	26
0000064	0000038	32
0000064	0000035	33
0000064	3000324	29
0000064	0000060	22
0000064	3000698	29
0000064	3000169	23
0000064	3000699	29
0000064	0000040	35
0000064	0000005	28
0000064	0000051	41
0000064	3000330	29
0000064	3000683	29
0000064	3003823	28
0000064	0000021	23
0000064	3000655	24
0000064	0000006	25
0000064	3000327	29
0000064	3000325	29
0000064	3000329	29
0000064	3007378	30
0000064	0000007	32
3000637	0000037	24
3000637	3000684	34
3000637	3000658	29
3000637	3007377	33
3000637	0000039	32
3000637	3007382	35
3000637	3000657	29
3000637	0000038	36
3000637	0000035	37
3000637	3000324	34
3000637	0000060	27
3000637	3000698	34
3000637	3000169	26
3000637	3000699	34
3000637	0000040	39
3000637	0000005	31
3000637	0000051	47
3000637	3000330	34
3000637	3000683	34
3000637	3003823	33
3000637	0000021	26
3000637	3000655	27
3000637	0000006	31
3000637	3000327	34
3000637	3000325	34
3000637	3000329	34
3000637	3007378	34
3000637	0000007	36
0000058	0000037	11
0000058	3000684	14
0000058	3000658	12
0000058	3007377	14
0000058	0000039	15
0000058	3007382	15
0000058	0000013	15
0000058	3000657	12
0000058	0000038	15
0000058	0000049	15
0000058	0000035	15
0000058	3000324	14
0000058	0000060	13
0000058	3000698	14
0000058	3000169	13
0000058	3000699	14
0000058	0000040	19
0000058	0000005	14
0000058	0000051	19
0000058	3000330	14
0000058	3000683	14
0000058	3003823	13
0000058	0000021	12
0000058	3000655	12
0000058	0000006	15
0000058	3000327	14
0000058	3000325	14
0000058	3000329	14
0000058	3007378	14
0000058	0000052	15
0000058	0000007	15
3000704	0000037	24
3000704	3000684	29
3000704	3000658	27
3000704	3007377	31
3000704	0000039	30
3000704	3007382	33
3000704	3000657	27
3000704	0000038	33
3000704	0000035	34
3000704	3000324	29
3000704	0000060	25
3000704	3000698	29
3000704	3000169	24
3000704	3000699	29
3000704	0000040	37
3000704	0000005	29
3000704	0000051	43
3000704	3000330	29
3000704	3000683	29
3000704	3003823	29
3000704	0000021	24
3000704	3000655	24
3000704	0000006	27
3000704	3000327	29
3000704	3000325	29
3000704	3000329	29
3000704	3007378	32
3000704	0000007	33
0000003	3003823	6
0000003	3000324	8
0000003	3000684	8
0000003	3000698	8
0000003	3000327	8
0000003	3000325	8
0000003	3000683	8
0000003	3000329	8
0000003	3000699	8
0000003	3000330	8
3000188	3003823	19
3000188	3000324	21
3000188	3000684	21
3000188	3000698	21
3000188	3000327	21
3000188	3000325	21
3000188	3000683	21
3000188	3000329	21
3000188	3000699	21
3000188	3000330	21
3000652	3003823	20
3000652	3000324	20
3000652	3000684	20
3000652	3000698	20
3000652	3000327	20
3000652	3000325	20
3000652	3000683	20
3000652	3000329	20
3000652	3000699	20
3000652	3000330	20
3007382	0000009	8
0000049	0000009	7
3004015	0000040	11
3004015	0000009	4
0000035	0000009	8
3007379	0000040	14
3007379	0000009	4
3000658	0000009	6
0000037	0000009	6
3007377	0000009	7
0000005	0000009	7
3000657	0000009	6
0000038	0000009	8
3007378	0000009	7
0000052	0000009	8
0000007	0000009	8
3000692	3000692	26
3000692	3000690	26
3000692	3000691	26
3000690	3000692	26
3000690	3000690	26
3000690	3000691	26
3000691	3000692	26
3000691	3000690	26
3000691	3000691	26
0000073	3000324	5
0000073	3000684	5
0000073	3000698	5
0000073	3000327	5
0000073	3000325	5
0000073	3000683	5
0000073	3000329	5
0000073	3000699	5
0000073	3000330	5
3007472	3000324	1
3007472	3000684	1
3007472	3000698	1
3007472	3000327	1
3007472	3000325	1
3007472	3000683	1
3007472	3000329	1
3007472	3000699	1
3007472	3000330	1
0000037	3004015	3
0000037	3007379	4
3000684	3004015	4
3000684	3007379	6
3000658	3004015	3
3000658	3007379	4
3007377	3004015	5
3007377	3007379	6
0000039	3004015	3
0000039	3007379	5
3007382	3004015	6
3007382	3007379	8
0000013	3004015	5
0000013	3007379	9
3000657	3004015	3
3000657	3007379	4
0000038	3004015	5
0000038	3007379	7
0000049	3004015	5
0000049	3007379	8
0000035	3004015	6
0000035	3007379	8
3000324	3004015	4
3000324	3007379	6
0000060	3004015	1
0000060	3007379	2
3000698	3004015	4
3000698	3007379	6
3000169	3004015	5
3000169	3007379	6
3000699	3004015	4
3000699	3007379	6
0000040	3004015	6
0000040	3007379	11
0000005	3004015	3
0000005	3007379	4
0000051	3004015	7
0000051	3007379	10
3000330	3004015	4
3000330	3007379	6
3000683	3004015	4
3000683	3007379	6
3003823	3004015	5
3003823	3007379	7
0000021	3004015	3
0000021	3007379	4
3000655	3004015	3
3000655	3007379	4
0000006	3004015	5
0000006	3007379	9
3000327	3004015	4
3000327	3007379	6
3000325	3004015	4
3000325	3007379	6
3000329	3004015	4
3000329	3007379	6
3007378	3004015	5
3007378	3007379	7
0000052	3004015	7
0000052	3007379	10
0000007	3004015	5
0000007	3007379	7
0000006	3000622	3
0000006	3000645	7
0000006	3000624	3
0000006	0000008	7
3003823	3000867	8
3003823	3000158	41
3003823	0000065	8
3003823	0000027	8
3003823	3000176	8
3003823	3000156	8
3003823	0000057	8
3003823	3000145	41
3000324	3000867	10
3000324	3000158	45
3000324	0000065	10
3000324	0000027	10
3000324	3000176	10
3000324	3000156	10
3000324	0000057	11
3000324	3000145	44
3000684	3000867	10
3000684	3000158	45
3000684	0000065	10
3000684	0000027	10
3000684	3000176	10
3000684	3000156	10
3000684	0000057	11
3000684	3000145	44
3000698	3000867	10
3000698	3000158	45
3000698	0000065	10
3000698	0000027	10
3000698	3000176	10
3000698	3000156	10
3000698	0000057	11
3000698	3000145	44
3000327	3000867	10
3000327	3000158	45
3000327	0000065	10
3000327	0000027	10
3000327	3000176	10
3000327	3000156	10
3000327	0000057	11
3000327	3000145	44
3000325	3000867	10
3000325	3000158	45
3000325	0000065	10
3000325	0000027	10
3000325	3000176	10
3000325	3000156	10
3000325	0000057	11
3000325	3000145	44
3000683	3000867	10
3000683	3000158	45
3000683	0000065	10
3000683	0000027	10
3000683	3000176	10
3000683	3000156	10
3000683	0000057	11
3000683	3000145	44
3000329	3000867	10
3000329	3000158	45
3000329	0000065	10
3000329	0000027	10
3000329	3000176	10
3000329	3000156	10
3000329	0000057	11
3000329	3000145	44
3000699	3000867	10
3000699	3000158	45
3000699	0000065	10
3000699	0000027	10
3000699	3000176	10
3000699	3000156	10
3000699	0000057	11
3000699	3000145	44
3000330	3000867	10
3000330	3000158	45
3000330	0000065	10
3000330	0000027	10
3000330	3000176	10
3000330	3000156	10
3000330	0000057	11
3000330	3000145	44
3000689	3000689	12
0000051	0000055	15
0000051	3000461	15
0000014	0000051	26
0000053	0000051	12
3000652	0000051	27
0000036	0000051	36
3000653	0000051	24
3000654	0000051	24
3000145	0000051	46
3000158	0000051	47
0000078	0000051	24
3000188	0000051	16
3000382	0000051	30
0000006	0000055	9
3003823	3000454	2
0000006	3000454	3
0000049	0000014	25
0000049	3000652	25
0000049	0000036	27
0000049	3000653	24
0000049	3000637	33
0000049	3000704	30
0000049	3000654	24
0000049	3000456	25
0000049	3000145	52
0000049	3000385	42
0000049	0000064	31
0000049	3000158	53
0000049	0000078	24
0000049	3000382	24
3004015	0000007	8
3004015	0000014	3
3004015	3000658	7
3004015	3000684	8
3004015	3007377	8
3004015	3000652	3
3004015	0000039	7
3004015	3007382	9
3004015	0000036	3
3004015	3000653	3
3004015	3000637	4
3004015	3000704	4
3004015	0000013	8
3004015	3000657	7
3004015	0000038	8
3004015	0000049	8
3004015	3000654	3
3004015	0000035	9
3004015	3000324	8
3004015	3000698	8
3004015	3000169	8
3004015	3000699	8
3004015	0000005	7
3004015	0000051	10
3004015	3000456	5
3004015	3000330	8
3004015	3000683	8
3004015	3000145	6
3004015	3003823	9
3004015	3000385	6
3004015	0000021	7
3004015	3000655	7
3004015	0000064	4
3004015	3000158	6
3004015	0000006	10
3004015	3000327	8
3004015	3000325	8
3004015	0000078	4
3004015	3000329	8
3004015	3007378	8
3004015	0000052	9
3004015	3000382	4
3007379	0000007	12
3007379	0000014	4
3007379	3000658	8
3007379	3000684	9
3007379	3007377	11
3007379	3000652	4
3007379	0000039	10
3007379	3007382	12
3007379	0000036	5
3007379	3000653	4
3007379	3000637	5
3007379	3000704	5
3007379	0000013	12
3007379	3000657	8
3007379	0000038	12
3007379	0000049	11
3007379	3000654	4
3007379	0000035	13
3007379	3000324	9
3007379	3000698	9
3007379	3000169	9
3007379	3000699	9
3007379	0000005	8
3007379	0000051	14
3007379	3000456	6
3007379	3000330	9
3007379	3000683	9
3007379	3000145	7
3007379	3003823	11
3007379	3000385	8
3007379	0000021	8
3007379	3000655	8
3007379	0000064	5
3007379	3000158	7
3007379	0000006	14
3007379	3000327	9
3007379	3000325	9
3007379	0000078	5
3007379	3000329	9
3007379	3007378	12
3007379	0000052	13
3007379	3000382	5
3000658	0000014	16
3000658	3000652	15
3000658	0000036	20
3000658	3000653	15
3000658	3000637	23
3000658	3000704	21
3000658	3000654	15
3000658	3000456	17
3000658	3000145	33
3000658	3000385	25
3000658	0000064	21
3000658	3000158	33
3000658	0000078	16
3000658	3000382	16
0000037	0000014	11
0000037	3000652	11
0000037	0000036	15
0000037	3000653	11
0000037	3000637	17
0000037	3000704	17
0000037	3000654	11
0000037	3000456	13
0000037	3000145	38
0000037	3000385	21
0000037	0000064	17
0000037	3000158	38
0000037	0000078	12
0000037	3000382	12
0000005	0000014	18
0000005	3000652	17
0000005	0000036	21
0000005	3000653	17
0000005	3000637	25
0000005	3000704	23
0000005	3000654	17
0000005	3000456	18
0000005	3000145	38
0000005	3000385	28
0000005	0000064	23
0000005	3000158	38
0000005	0000078	17
0000005	3000382	17
3000657	0000014	16
3000657	3000652	15
3000657	0000036	20
3000657	3000653	15
3000657	3000637	23
3000657	3000704	21
3000657	3000654	15
3000657	3000456	17
3000657	3000145	33
3000657	3000385	25
3000657	0000064	21
3000657	3000158	33
3000657	0000078	16
3000657	3000382	16
3000689	0000045	2
0000009	0000037	4
0000009	3000684	2
0000009	3000658	5
0000009	3007377	5
0000009	0000039	2
0000009	3007382	5
[truncated: 4,961 more rows]
