# Supplementary material for: PanForest: predicting genes in genomes using random forests
Source: Bioinformatics. 2026 Jan 9;42(1):btag005. doi: 10.1093/bioinformatics/btag005 (PMC12857576; doi:10.1093/bioinformatics/btag005)
Supplement: btag005_Supplementary_Data [file btag005_supplementary_data.zip › networks/metronidazole_network.csv]

predictor	predicted	aro_predictor	aro_predicted	n_found	col_predictor	col_predicted
group_35863	aroH_1~~~aroH_2	3000689		9	1	0
xylG_1~~~btuD_1~~~rbsA_1	group_36024	3000689		1	1	0
group_16694	hmuV		3000689	1	0	1
mntB_1~~~btuD_1~~~mntB_3~~~znuC_2~~~mntB	mntB_1~~~mntB_3	3000689		10	1	0
group_17908	ltxB~~~hlyB~~~apxIB		3000689	1	0	1
group_35863	fes_2	3000689		10	1	0
dppD_1~~~dppD_2	oppF_1~~~oppF_2~~~btuD_5		3000385;3000461;0000069;3000689;0000072;0000051	10	0	1
fruK_1~~~araG_1~~~araG_2~~~fruK_2~~~lsrA_2	vdcD~~~bsdD	3000689		3	1	0
entH~~~entH_2~~~entH_1	fepG_2~~~btuD_1~~~fepG~~~fepG_1		3000689	9	0	1
glnQ_3~~~glnQ_4~~~glnQ_1~~~glnQ_2	group_37106	3000689		10	1	0
lsrE	lsrC_2~~~lsrC_1~~~lsrA_1~~~lsrC~~~btuD_2~~~lsrA_2		3000689	10	0	1
pdhR_2~~~pdhR_1	rbsA_1~~~rbsA_3~~~xylG_2~~~rbsA_2~~~mglA_1~~~rbsA_4		3000689	2	0	1
ngcG~~~araQ~~~malG_1~~~malG_2	msmX_4~~~msmX_2~~~msmX_3~~~msiK		3000689	10	0	1
pdxA2	oppF_1~~~oppF_2~~~btuD_5		3000385;3000461;0000069;3000689;0000072;0000051	6	0	1
malR~~~purR_2~~~ccpA~~~purR_1~~~degA_2~~~degA	ycjU~~~msmX_1~~~msmX_2~~~btuD_3~~~msmX_3~~~btuD_4~~~msmX		3000689	10	0	1
rbsA_1~~~rbsA_3~~~xylG_2~~~rbsA_2~~~mglA_1~~~rbsA_4	group_10481	3000689		8	1	0
smc_1~~~smc	btuC_2~~~btuD_3		3000689	2	0	1
rbsA_2~~~xylG_1	group_9730	3000689		5	1	0
rbsA_2~~~xylG_1	group_13199	3000689		10	1	0
ugpC_1	yadL	3000689		6	1	0
group_19660	hmuV		3000689	3	0	1
xylG_1~~~btuD_1~~~rbsA_1	group_6351	3000689		7	1	0
mbtB~~~dltA_3~~~dltA~~~angR~~~mbtB_1~~~dltA_1	btuD_1~~~irtA~~~btuD_4		3000689	10	0	1
fepG_2~~~btuD_1~~~fepG~~~fepG_1	entE_1~~~entE_2~~~entE	3000689		10	1	0
group_40325	group_17889	3000689		9	1	0
group_42396	glnQ_3~~~glnQ_4~~~glnQ_1~~~glnQ_2		3000689	2	0	1
fepG_2~~~btuD_1~~~fepG~~~fepG_1	hcxA~~~hcxA_2~~~hcxA_1~~~hcxA_3	3000689		8	1	0
chuW	hmuV		3000689	10	0	1
ltxB~~~hlyB~~~apxIB	group_28972	3000689		4	1	0
fruK_1~~~araG_1~~~araG_2~~~fruK_2~~~lsrA_2	ecdB~~~ecdB_1~~~ecdB_2	3000689		3	1	0
mntB_4~~~mntB_2	btuD_5~~~mntB_3~~~mntB_1		3000689	10	0	1
group_2659	group_40325		3000689	10	0	1
group_1393	oppF_1~~~oppF_2~~~btuD_5		3000385;3000461;0000069;3000689;0000072;0000051	6	0	1
fepG_2~~~btuD_1~~~fepG~~~fepG_1	entA~~~entA_1~~~entA_2	3000689		10	1	0
fecR_2~~~fecR_1~~~fecR	fecE		3000689	2	0	1
group_22328	macB_2~~~macB_3		3000689	1	0	1
group_9371	ugpC_1		3000689	1	0	1
group_5118	group_3859		3000689	10	0	1
macB_2~~~macB_3	lgrD	3000689		9	1	0
ugpC_2	ugpA_2	3000689		10	1	0
group_6351	xylG_1~~~btuD_1~~~rbsA_1		3000689	5	0	1
yadM~~~yadM_1	ugpC_1		3000689	7	0	1
group_21458	ddpF~~~ddpF_1~~~ddpF_2~~~btuD_2~~~btuD_4		3000689	1	0	1
ddpF~~~ddpF_1~~~ddpF_2~~~btuD_2~~~btuD_4	group_17600	3000689		5	1	0
lsrC_2~~~lsrC_1~~~lsrA_1~~~lsrC~~~btuD_2~~~lsrA_2	group_8586	3000689		1	1	0
btuD_1~~~irtA~~~btuD_4	group_3859	3000689	3000689	10	1	1
mbtB~~~dltA_3~~~dltA~~~angR~~~mbtB_1~~~dltA_1	group_3859		3000689	10	0	1
group_3859	ampG_1~~~ampG_2	3000689		10	1	0
group_33684	ugpC_1		3000689	3	0	1
fruK_1~~~araG_1~~~araG_2~~~fruK_2~~~lsrA_2	pdeL~~~pdeL_2~~~pdeL_1	3000689		1	1	0
group_17216	ugpC_1		3000689	3	0	1
group_40325	group_39059	3000689		9	1	0
btuD_1~~~irtA~~~btuD_4	group_5118	3000689		10	1	0
oppF_1~~~oppF_2~~~btuD_5	group_11673	3000385;3000461;0000069;3000689;0000072;0000051		2	1	0
yheI_1~~~yheI_2~~~yheI	group_21691	3000689		1	1	0
fdrA_4~~~fdrA_3~~~fdrA_2	rbsA_1~~~rbsA_3~~~xylG_2~~~rbsA_2~~~mglA_1~~~rbsA_4		3000689	1	0	1
malK_2~~~malK_1	group_36154	3000689		10	1	0
ddpF~~~ddpF_1~~~ddpF_2~~~btuD_2~~~btuD_4	hyfE~~~hyfE_1~~~hyfE_2	3000689		4	1	0
rbsA_2~~~xylG_1	yadM~~~yadM_1	3000689		2	1	0
group_32906	group_33149		3000689	10	0	1
yadL	ugpC_1		3000689	4	0	1
dapA_3~~~dapA_1	oppF_1~~~oppF_2~~~btuD_5		3000385;3000461;0000069;3000689;0000072;0000051	6	0	1
ugpC_1	group_16693	3000689		10	1	0
group_32179	fecE~~~btuD_1~~~fecE_1~~~fecE_2		3000689	6	0	1
group_5185	alsC~~~lsrD_3	3000689		10	1	0
araB_2~~~araB_1	rbsA_2~~~rbsA_3~~~araG_2~~~rbsA_1		3000689	10	0	1
btuC_2~~~btuD_3	mexB~~~acrF_2~~~acrF_1~~~acrB_2~~~mdtF_2~~~mdtC_1~~~acrB_3~~~acrB_1~~~mexB_1	3000689	0000045	2	1	2
group_44049	malK_2~~~malK_1		3000689	10	0	1
vdcD~~~bsdD	fruK_1~~~araG_1~~~araG_2~~~fruK_2~~~lsrA_2		3000689	2	0	1
group_27638	mntB_9~~~mntB_7~~~mntB_3		3000689	1	0	1
group_11001	macB_2~~~macB_3		3000689	1	0	1
rbsA_1~~~rbsA_3~~~xylG_2~~~rbsA_2~~~mglA_1~~~rbsA_4	group_9226	3000689		2	1	0
ytbE~~~morA~~~yvgN_2~~~yvgN_3	hmuV		3000689	2	0	1
group_36567	malK_2~~~malK_1		3000689	10	0	1
group_33149	group_281	3000689		6	1	0
macB_2~~~macB_3	yciC_3~~~yciC~~~yciC_1~~~yciC_2	3000689		10	1	0
hmuV	namA	3000689		10	1	0
group_35863	macB_2~~~macB_3	3000689	3000689	3	1	1
gadX_2~~~appY~~~gadX_1~~~rhaR_4	ddpF~~~ddpF_1~~~ddpF_2~~~btuD_2~~~btuD_4		3000689	1	0	1
mntB_5~~~mntB_2	mntB_9~~~mntB_7~~~mntB_3		3000689	10	0	1
manP_1~~~manP_3~~~fryB_2~~~fruA_3~~~manP~~~manP_2~~~fruA_2	ddpF~~~ddpF_1~~~ddpF_2~~~btuD_2~~~btuD_4		3000689	1	0	1
rbsA_1~~~mglA_1~~~rbsA_3~~~rbsA_2~~~mglA_3~~~xylG_1~~~mglA_4~~~mglA_5	gspO~~~gspO_2~~~gspO_1	3000689		1	1	0
xylG_1~~~btuD_1~~~rbsA_1	rbsC_1	3000689		10	1	0
rhaR_1	btuD_1~~~irtA~~~btuD_4		3000689	10	0	1
fecE~~~btuD_1~~~fecE_1~~~fecE_2	group_27891	3000689	0000040	1	1	2
group_5185	lyx_2~~~lyx_1	3000689		10	1	0
group_29022	ugpC_2		3000689	10	0	1
group_14850	fepG_2~~~btuD_1~~~fepG~~~fepG_1		3000689	9	0	1
lacI_2	malK_2~~~malK_1		3000689	10	0	1
mntB_1~~~btuD_1~~~mntB_3~~~znuC_2~~~mntB	dhbE_1~~~dhbE_2~~~dhbE	3000689		1	1	0
pgrR_3~~~pgrR_5~~~pgrR_4~~~pgrR_1	ugpC_1		3000689	5	0	1
rbsC_4~~~araH_1~~~araH_2~~~xylH_2~~~rbsC_2	rbsA_1~~~rbsA_3~~~xylG_2~~~rbsA_2~~~mglA_1~~~rbsA_4		3000689	8	0	1
group_29902	fepG_2~~~btuD_1~~~fepG~~~fepG_1		3000689	7	0	1
fecE~~~btuD_1~~~fecE_1~~~fecE_2	group_1425	3000689		2	1	0
group_2659	ugpC_1		3000689	1	0	1
rbsA_1~~~rbsA_3~~~xylG_2~~~rbsA_2~~~mglA_1~~~rbsA_4	group_39075	3000689		2	1	0
ddpF~~~ddpF_1~~~ddpF_2~~~btuD_2~~~btuD_4	group_18038	3000689		1	1	0
malK_2~~~malK_1	group_35969	3000689		10	1	0
msmX_4~~~msmX_2~~~msmX_3~~~msiK	group_16437	3000689		2	1	0
xylG_1~~~btuD_1~~~rbsA_1	group_21341	3000689		10	1	0
cra_2	rbsA_2~~~rbsA_3~~~araG_2~~~rbsA_1		3000689	10	0	1
ydjH~~~RBKS	rbsA_2~~~xylG_1		3000689	10	0	1
ugpC_2	group_25045	3000689		1	1	0
group_37961	mdlB~~~mdlB_1~~~mdlB_2		3000689	3	0	1
pdeL~~~pdeL_2~~~pdeL_1	fruK_1~~~araG_1~~~araG_2~~~fruK_2~~~lsrA_2		3000689	1	0	1
msmX_4~~~msmX_2~~~msmX_3~~~msiK	group_15202	3000689		10	1	0
group_40325	group_16225	3000689		9	1	0
group_38552	malK_2~~~malK_1		3000689	2	0	1
rbsA_1~~~rbsA_3~~~xylG_2~~~rbsA_2~~~mglA_1~~~rbsA_4	group_11169	3000689		2	1	0
yfeA	mntB_1~~~btuD_1~~~mntB_3~~~znuC_2~~~mntB		3000689	10	0	1
group_24622	ltxB~~~hlyB~~~apxIB		3000689	10	0	1
rbsA_1~~~rbsA_3~~~xylG_2~~~rbsA_2~~~mglA_1~~~rbsA_4	gatY_2~~~gatY_1	3000689		8	1	0
group_21895	ugpC_1		3000689	7	0	1
rbsA_2~~~xylG_1	yadL	3000689		3	1	0
ltxB~~~hlyB~~~apxIB	gcvA_1~~~gcvA_2~~~hdfR_3	3000689		2	1	0
group_20812	group_30728	3000689		4	1	0
mntB_1~~~btuD_1~~~mntB_3~~~znuC_2~~~mntB	mntB_2~~~mntB_1	3000689		10	1	0
fecE~~~btuD_1~~~fecE_1~~~fecE_2	group_10269	3000689		4	1	0
ugpC_2	kdgT_2~~~kdgT_3	3000689		10	1	0
clcD	ltxB~~~hlyB~~~apxIB		3000689	1	0	1
group_40325	group_15193	3000689		10	1	0
group_25045	ugpC_2		3000689	5	0	1
ugpC_2	group_28571	3000689		10	1	0
yedI~~~yedI_1~~~yedI_2	artM_2~~~artM_1~~~hisP_2		3000689	4	0	1
group_17178	hmuV		3000689	8	0	1
rbsA_2~~~xylG_1	group_21895	3000689		3	1	0
group_39391	group_5185		3000689	9	0	1
group_35863	yciC_3~~~yciC~~~yciC_1~~~yciC_2	3000689		10	1	0
group_20812	hmuU_3~~~btuC_2~~~hmuU_1	3000689		1	1	0
group_13558	ugpC_1		3000689	1	0	1
hmuU~~~hmuU_2~~~hmuU_1~~~hmuU_3	hmuV		3000689	10	0	1
ltxB~~~hlyB~~~apxIB	group_21464	3000689		3	1	0
group_33149	group_32906	3000689		10	1	0
fepG_2~~~btuD_1~~~fepG~~~fepG_1	cstA~~~cstA_1~~~cstA_2	3000689		10	1	0
group_34057	group_5185		3000689	1	0	1
hmuV	hemS~~~hemS_2~~~hemS_1	3000689		10	1	0
group_26239	ugpC_1		3000689	1	0	1
group_3859	btuD_1~~~irtA~~~btuD_4	3000689	3000689	10	1	1
artM_2~~~artM_1~~~hisP_2	group_43808	3000689		10	1	0
macB_2~~~macB_3	group_35863	3000689	3000689	4	1	1
group_27328	fecE~~~btuD_1~~~fecE_1~~~fecE_2	3000692;3000690;3000691	3000689	1	2	1
rbsA_2~~~rbsA_3~~~araG_2~~~rbsA_1	group_16517	3000689		2	1	0
dhbE_1~~~dhbE_2~~~dhbE	group_3859		3000689	10	0	1
higB~~~higB_2~~~higB_3~~~higB_1	oppF_1~~~oppF_2~~~btuD_5		3000385;3000461;0000069;3000689;0000072;0000051	1	0	1
group_41093	mntB_1~~~btuD_1~~~mntB_3~~~znuC_2~~~mntB		3000689	1	0	1
btuC_2~~~btuD_3	bcr_1~~~bcr_2~~~mdtL_1	3000689	0000055	2	1	2
pgrR_3~~~pgrR_5~~~pgrR_4~~~pgrR_1	rbsA_2~~~xylG_1		3000689	2	0	1
sorM_1~~~sorM_2~~~sorM	hmuV		3000689	4	0	1
group_37420	group_5185		3000689	9	0	1
group_9501	fruK_1~~~araG_1~~~araG_2~~~fruK_2~~~lsrA_2		3000689	2	0	1
yciC_3~~~yciC~~~yciC_1~~~yciC_2	group_35863		3000689	10	0	1
group_17889	group_40325		3000689	9	0	1
oppF_1~~~oppF_2~~~btuD_5	group_17278	3000385;3000461;0000069;3000689;0000072;0000051		7	1	0
group_17213	ugpC_1		3000689	1	0	1
glmS_1~~~glmS_2	ltxB~~~hlyB~~~apxIB		3000689	1	0	1
group_18607	btuC_2~~~btuD_3		3000689	3	0	1
group_9920	hmuV		3000689	8	0	1
group_3763	group_5185		3000689	2	0	1
group_28220	group_40325		3000689	2	0	1
group_18319	group_35863		3000689	1	0	1
tolC_1~~~bepC~~~arpC~~~oprM~~~oprM_2	ltxB~~~hlyB~~~apxIB		3000689	10	0	1
ddpB~~~ddpB_1~~~ddpB_2	ddpD~~~ddpD_2~~~btuD_2~~~ddpD_1		3000689	9	0	1
oppF_1~~~oppF_2~~~btuD_5	group_43928	3000385;3000461;0000069;3000689;0000072;0000051		3	1	0
group_10638	macB_2~~~macB_3		3000689	7	0	1
casC	fruK_1~~~araG_1~~~araG_2~~~fruK_2~~~lsrA_2		3000689	1	0	1
fepG_2~~~btuD_1~~~fepG~~~fepG_1	entC~~~entC_2~~~entC_1	3000689		9	1	0
btuD_5~~~pglK~~~btuD_4~~~btuD_2~~~msbA_1	besA	3000689		10	1	0
ampG_1~~~ampG_2	btuD_1~~~irtA~~~btuD_4		3000689	10	0	1
group_5185	rbsC_3~~~rbsC_1	3000689		10	1	0
ddpF~~~ddpF_1~~~ddpF_2~~~btuD_2~~~btuD_4	norR_3~~~hyfC_2~~~hyfC~~~hyfC_1~~~ndhA	3000689		5	1	0
norR_3~~~hyfC_2~~~hyfC~~~hyfC_1~~~ndhA	ddpF~~~ddpF_1~~~ddpF_2~~~btuD_2~~~btuD_4		3000689	2	0	1
group_5185	lsrB_1	3000689		10	1	0
entS_1~~~entS_2~~~entS	fepG_2~~~btuD_1~~~fepG~~~fepG_1		3000689	10	0	1
appA_2~~~appA	rbsA_2~~~xylG_1		3000689	2	0	1
ddpF~~~ddpF_1~~~ddpF_2~~~btuD_2~~~btuD_4	group_13035	3000689		1	1	0
rbsA_1~~~mglA_1~~~rbsA_3~~~rbsA_2~~~mglA_3~~~xylG_1~~~mglA_4~~~mglA_5	gspL~~~gspL_1~~~gspL_2	3000689		1	1	0
group_3251	ugpC_1		3000689	1	0	1
sorB_1~~~sorB_2~~~sorB~~~sorB_3	hmuV		3000689	4	0	1
group_20039	ugpC_1		3000689	4	0	1
ugpC_1	yadM~~~yadM_1	3000689		6	1	0
macB_2~~~macB_3	group_1703	3000689		7	1	0
malK_2~~~malK_1	lacI_2	3000689		10	1	0
group_40325	group_16054	3000689		9	1	0
malF_1~~~malF_2	msmX_4~~~msmX_2~~~msmX_3~~~msiK		3000689	10	0	1
rbsA_2~~~rbsA_3~~~araG_2~~~rbsA_1	group_1465	3000689	0000040	2	1	2
tdeA	macB_2~~~macB_3		3000689	10	0	1
entD~~~entD_1	fepG_2~~~btuD_1~~~fepG~~~fepG_1		3000689	10	0	1
mntB_1~~~btuD_1~~~mntB_3~~~znuC_2~~~mntB	fyuA	3000689		1	1	0
group_20812	hlyD~~~prsE~~~hlyD_1	3000689		10	1	0
group_32741	group_35863		3000689	1	0	1
ddpD~~~ddpD_2~~~btuD_2~~~ddpD_1	hcaB_2~~~hcaB~~~hcaB_3~~~hcaB_1	3000689		1	1	0
mdtH_3~~~mdtH_2	group_25706	3000662;0000023	3000689	10	2	1
group_17870	ddpD~~~ddpD_2~~~btuD_2~~~ddpD_1		3000689	2	0	1
namA	btuC_2~~~btuD_3		3000689	8	0	1
ybbA	msmX_4~~~msmX_2~~~msmX_3~~~msiK		3000689	9	0	1
xylG_1~~~btuD_1~~~rbsA_1	group_38036	3000689		4	1	0
macB_2~~~macB_3	cvaA~~~cvaA_1	3000689		9	1	0
ycjU~~~msmX_1~~~msmX_2~~~btuD_3~~~msmX_3~~~btuD_4~~~msmX	malR~~~purR_2~~~ccpA~~~purR_1~~~degA_2~~~degA	3000689		10	1	0
group_35863	group_25931	3000689		10	1	0
fecE~~~btuD_1~~~fecE_1~~~fecE_2	group_29839	3000689		2	1	0
rbsA_1~~~rbsA_3~~~xylG_2~~~rbsA_2~~~mglA_1~~~rbsA_4	dctM_1~~~dctM~~~dctM_2	3000689		2	1	0
lsrF_2~~~lsrF_1	lsrC_2~~~lsrC_1~~~lsrA_1~~~lsrC~~~btuD_2~~~lsrA_2		3000689	10	0	1
yheI_1~~~yheI_2~~~yheI	mtlK~~~mtlK_3~~~mtlK_2~~~mtlK_1	3000689		5	1	0
group_2292	group_40325		3000689	10	0	1
shlB~~~fhaC~~~shlB_2	ugpC_1		3000689	1	0	1
rbsA_2~~~xylG_1	group_10904	3000689		1	1	0
ugpC_2	parD1_2~~~parD1	3000689		9	1	0
fecE~~~btuD_1~~~fecE_1~~~fecE_2	fecA~~~fecA_3~~~fecA_2~~~fecA_1	3000689		10	1	0
yheI~~~yheI_2~~~yheI_1~~~btuD_5	papC_2~~~papC_1~~~papC_3~~~papC_4	3000689		5	1	0
btuD_5~~~mntB_3~~~mntB_1	group_26409	3000689		2	1	0
dgcQ~~~dgcQ_1~~~dgcQ_3~~~dgcQ_2	artM_2~~~artM_1~~~hisP_2		3000689	4	0	1
rbsA_1~~~mglA_1~~~rbsA_3~~~rbsA_2~~~mglA_3~~~xylG_1~~~mglA_4~~~mglA_5	alsB~~~alsB_1~~~alsB_2	3000689		10	1	0
group_9988	yheI_1~~~yheI_2~~~yheI		3000689	1	0	1
btuD_1~~~irtA~~~btuD_4	fyuA	3000689		10	1	0
ugpC_1	group_39059	3000689		1	1	0
group_25982	group_25706		3000689	1	0	1
ugpC_1	uhpA_2~~~uhpA_1	3000689		10	1	0
group_33149	group_26018	3000689		8	1	0
mntB_1~~~btuD_1~~~mntB_3~~~znuC_2~~~mntB	group_5118	3000689		1	1	0
fruA_3~~~fruA_4~~~fruA_2	hmuV		3000689	2	0	1
fyuA	btuD_1~~~irtA~~~btuD_4		3000689	10	0	1
group_18972	ltxB~~~hlyB~~~apxIB		3000689	1	0	1
group_40325	pchR~~~cdhR~~~cdhR_1	3000689		2	1	0
ugpC_2	group_28574	3000689		10	1	0
pfeA~~~fepA_2~~~fepA_3~~~fepA_1	btuD_5~~~pglK~~~btuD_4~~~btuD_2~~~msbA_1		3000689	10	0	1
group_25706	col	3000689	0000049;0000013;0000052	3	1	2
dhbE_1~~~dhbE_2~~~dhbE	btuD_1~~~irtA~~~btuD_4		3000689	10	0	1
lsrG_3~~~lsrG_1	lsrC_2~~~lsrC_1~~~lsrA_1~~~lsrC~~~btuD_2~~~lsrA_2		3000689	10	0	1
besA	btuD_5~~~pglK~~~btuD_4~~~btuD_2~~~msbA_1		3000689	10	0	1
ddpC_2~~~ddpC	oppF_1~~~oppF_2~~~btuD_5		3000385;3000461;0000069;3000689;0000072;0000051	10	0	1
tpd~~~efeU_2	ugpC_2		3000689	1	0	1
group_4680	group_35863		3000689	2	0	1
group_35969	malK_2~~~malK_1		3000689	10	0	1
rbsA_1~~~rbsA_3~~~xylG_2~~~rbsA_2~~~mglA_1~~~rbsA_4	srlR_5~~~srlR_1	3000689		8	1	0
group_39059	group_40325		3000689	10	0	1
group_25706	group_29251	3000689		1	1	0
group_14855	glnQ_3~~~glnQ_4~~~glnQ_1~~~glnQ_2		3000689	1	0	1
cdiA_1~~~cdiA_6~~~cdiA_3~~~cdiA_7~~~cdiA_2~~~cdiA~~~cdiA_5~~~cdiA1	group_20812		3000689	2	0	1
intS_2~~~intS_4~~~intA_3~~~intA_2~~~intA_1~~~intS_3~~~intS~~~intA_4	group_3859		3000689	10	0	1
fecE	fecA_2~~~fecA	3000689		4	1	0
rbsA_2~~~xylG_1	fbaA_1~~~fbaA_2	3000689		10	1	0
group_32334	btuD_5~~~mntB_3~~~mntB_1		3000689	8	0	1
potE_2~~~potE_1~~~potE	rbsA_1~~~mglA_1~~~rbsA_3~~~rbsA_2~~~mglA_3~~~xylG_1~~~mglA_4~~~mglA_5		3000689	1	0	1
group_22494	hmuV		3000689	2	0	1
group_30201	group_33149		3000689	9	0	1
group_20812	group_2298	3000689		4	1	0
hmuV	btuC_2	3000689		8	1	0
yadV_1~~~yadV~~~yadV_3	ugpC_1		3000689	3	0	1
group_5458	glnQ_3~~~glnQ_4~~~glnQ_1~~~glnQ_2		3000689	3	0	1
lsrC_2~~~lsrC_1~~~lsrA_1~~~lsrC~~~btuD_2~~~lsrA_2	group_5593	3000689		1	1	0
group_40325	uhpB_2~~~uhpB_1	3000689		2	1	0
ugpC_2	group_32028	3000689		10	1	0
group_34055	ugpC_2		3000689	5	0	1
fruK_1~~~araG_1~~~araG_2~~~fruK_2~~~lsrA_2	lsrB_2~~~lsrB_1	3000689		10	1	0
mntB_9~~~mntB_7~~~mntB_3	group_13235	3000689		2	1	0
group_17178	btuC_2~~~btuD_3		3000689	10	0	1
rbsA_2~~~xylG_1	rbsC_3~~~rbsC_4	3000689		10	1	0
rbsA_2~~~xylG_1	ydjH~~~RBKS	3000689		10	1	0
group_857	group_25706		3000689	1	0	1
group_6049	hmuV		3000689	1	0	1
hycG_1~~~ndhK~~~hycG_2	ddpD~~~ddpD_2~~~btuD_2~~~ddpD_1		3000689	7	0	1
fepG_2~~~btuD_1~~~fepG~~~fepG_1	dsbG_2~~~dsbG~~~dsbG_1	3000689		6	1	0
tdeA	group_35863		3000689	4	0	1
ycjU~~~msmX_1~~~msmX_2~~~btuD_3~~~msmX_3~~~btuD_4~~~msmX	ycjO~~~ycjO_1~~~ycjT~~~ycjO_2	3000689		10	1	0
gabR~~~gabR_1~~~gabR_2	hmuV		3000689	2	0	1
group_26389	macB_2~~~macB_3		3000689	6	0	1
group_29465	fecE~~~btuD_1~~~fecE_1~~~fecE_2		3000689	10	0	1
rbsC_3~~~rbsC_1	group_5185		3000689	10	0	1
group_18972	hmuV		3000689	5	0	1
lsrA_1~~~lsrA~~~btuD_2~~~btuD_3~~~lsrA_2	hcaD~~~hcaD_1~~~hcaD_2	3000385;3000461;0000069;3000689;0000072;0000051		2	1	0
btuD_1~~~irtA~~~btuD_4	pikAV~~~pikAV_1	3000689		10	1	0
rsmB_1~~~rsmB~~~rsmB_3~~~rsmB_2	group_5185		3000689	1	0	1
group_39066	ugpC_1		3000689	3	0	1
group_28972	ltxB~~~hlyB~~~apxIB		3000689	3	0	1
group_26239	group_40325		3000689	10	0	1
group_10569	hmuV		3000689	2	0	1
rutB_3~~~rutB_2	rbsA_1~~~rbsA_3~~~xylG_2~~~rbsA_2~~~mglA_1~~~rbsA_4		3000689	1	0	1
group_4680	macB_2~~~macB_3		3000689	10	0	1
ugpC_1	lpfB_2~~~lpfB~~~lpfB_1	3000689		8	1	0
lsrC_2~~~lsrC_1~~~lsrA_1~~~lsrC~~~btuD_2~~~lsrA_2	lsrF_2~~~lsrF_1	3000689		10	1	0
abgT_2~~~abgT~~~abgT_3~~~abgT_1	ddpF~~~ddpF_1~~~ddpF_2~~~btuD_2~~~btuD_4		3000689	3	0	1
gdh	xylG_1~~~btuD_1~~~rbsA_1		3000689	10	0	1
dtnK	oppF_1~~~oppF_2~~~btuD_5		3000385;3000461;0000069;3000689;0000072;0000051	6	0	1
msmX_4~~~msmX_2~~~msmX_3~~~msiK	group_19659	3000689		10	1	0
malK_2~~~malK_1	araQ~~~malG_1	3000689		10	1	0
group_11057	hmuV		3000689	1	0	1
group_1703	macB_2~~~macB_3		3000689	10	0	1
rbsA_1~~~mglA_1~~~rbsA_3~~~rbsA_2~~~mglA_3~~~xylG_1~~~mglA_4~~~mglA_5	alsK~~~alsE~~~alsE_1~~~alsE_2~~~alsK_2~~~alsK_1	3000689		10	1	0
group_25706	group_43517	3000689		10	1	0
group_20881	group_5185		3000689	7	0	1
group_40325	group_17213	3000689		10	1	0
group_35863	group_30709	3000689		10	1	0
hlyD~~~prsE~~~hlyD_1	group_20812		3000689	10	0	1
group_20812	cdiA_3~~~cdiA_2	3000689		3	1	0
group_10015	ugpC_1		3000689	1	0	1
lsrA_1~~~lsrA~~~btuD_2~~~btuD_3~~~lsrA_2	lsrD_2~~~lsrD~~~lsrD_1~~~lsrD_3	3000385;3000461;0000069;3000689;0000072;0000051		2	1	0
yehD_2~~~yehD_1	ltxB~~~hlyB~~~apxIB		3000689	2	0	1
ycjU~~~msmX_1~~~msmX_2~~~btuD_3~~~msmX_3~~~btuD_4~~~msmX	ycjP~~~ycjP_1~~~ycjP_2	3000689		9	1	0
ddpD~~~ddpD_2~~~btuD_2~~~ddpD_1	ndhI_1~~~nuoI_1~~~nuoI_2~~~ndhI_2	3000689		6	1	0
lpfD_2~~~lpfD_1~~~lpfD	ugpC_1		3000689	10	0	1
yfhA_2~~~yfiZ~~~fecD~~~yfhA	hmuV		3000689	2	0	1
fepB_2~~~fepB_1~~~fepB	fepG_2~~~btuD_1~~~fepG~~~fepG_1		3000689	9	0	1
mntB_1~~~btuD_1~~~mntB_3~~~znuC_2~~~mntB	pikAV~~~pikAV_1	3000689		1	1	0
rbsA_1~~~rbsA_3~~~xylG_2~~~rbsA_2~~~mglA_1~~~rbsA_4	group_27266	3000689		1	1	0
group_25706	group_43393	3000689		3	1	0
group_16225	ugpC_1		3000689	3	0	1
group_5185	group_17564	3000689		2	1	0
fecE~~~btuD_1~~~fecE_1~~~fecE_2	group_32179	3000689		10	1	0
group_19136	fecE~~~btuD_1~~~fecE_1~~~fecE_2		3000689	10	0	1
lsrC_2~~~lsrC_1~~~lsrA_1~~~lsrC~~~btuD_2~~~lsrA_2	lsrE	3000689		10	1	0
group_11367	rbsA_1~~~mglA_1~~~rbsA_3~~~rbsA_2~~~mglA_3~~~xylG_1~~~mglA_4~~~mglA_5		3000689	1	0	1
mntB_1~~~btuD_1~~~mntB_3~~~znuC_2~~~mntB	kpsU~~~kpsU_2~~~kpsU_1	3000689		1	1	0
group_33149	group_29346	3000689		1	1	0
rbsA_1~~~rbsA_3~~~xylG_2~~~rbsA_2~~~mglA_1~~~rbsA_4	rbsC_4~~~araH_1~~~araH_2~~~xylH_2~~~rbsC_2	3000689		8	1	0
ugpC_2	group_1457	3000689		4	1	0
ycjP~~~ycjP_1~~~ycjP_2	ycjU~~~msmX_1~~~msmX_2~~~btuD_3~~~msmX_3~~~btuD_4~~~msmX		3000689	10	0	1
group_3727	oppF_1~~~oppF_2~~~btuD_5	0000073	3000385;3000461;0000069;3000689;0000072;0000051	3	2	1
oppF_1~~~oppF_2~~~btuD_5	dppB_2~~~dppB_1	3000385;3000461;0000069;3000689;0000072;0000051		10	1	0
group_31016	ltxB~~~hlyB~~~apxIB		3000689	1	0	1
cdiA2~~~fhaB	group_40325		3000689	10	0	1
araC_2~~~araC	oppF_1~~~oppF_2~~~btuD_5		3000385;3000461;0000069;3000689;0000072;0000051	1	0	1
group_21907	ddpF~~~ddpF_1~~~ddpF_2~~~btuD_2~~~btuD_4		3000689	1	0	1
group_32028	ugpC_2		3000689	10	0	1
gatY_2~~~gatY_1	rbsA_1~~~rbsA_3~~~xylG_2~~~rbsA_2~~~mglA_1~~~rbsA_4		3000689	8	0	1
bacC~~~fabG_1	hmuV		3000689	2	0	1
ybbH_2~~~ybbH	btuC_2~~~btuD_3		3000689	1	0	1
group_43057	group_40325		3000689	10	0	1
fepG_2~~~btuD_1~~~fepG~~~fepG_1	entS_1~~~entS_2~~~entS	3000689		10	1	0
group_29346	group_33149		3000689	2	0	1
rbsA_2~~~xylG_1	group_2366	3000689		6	1	0
COQ5~~~COQ5_1~~~COQ5_2~~~ppsE~~~ppsE_2~~~ppsE_1~~~pksN	group_3859		3000689	10	0	1
rbsA_1~~~mglA_1~~~rbsA_3~~~rbsA_2~~~mglA_3~~~xylG_1~~~mglA_4~~~mglA_5	alsC_1~~~alsC_2~~~alsC~~~aaeA_1	3000689		10	1	0
artM_2~~~artM_1~~~hisP_2	fliZ~~~fliZ_2~~~fliZ_1	3000689		6	1	0
ltxB~~~hlyB~~~apxIB	group_24622	3000689		9	1	0
group_10904	group_40325		3000689	8	0	1
group_10139	group_40325		3000689	10	0	1
group_23409	group_5185		3000689	1	0	1
group_35863	group_38273	3000689		10	1	0
macB_2~~~macB_3	group_25736	3000689		2	1	0
yheI_1~~~yheI_2~~~yheI	group_39075	3000689		1	1	0
lsrA_1~~~lsrA~~~btuD_2~~~btuD_3~~~lsrA_2	lsrF~~~lsrF_1~~~lsrF_2	3000385;3000461;0000069;3000689;0000072;0000051		3	1	0
msmX_4~~~msmX_2~~~msmX_3~~~msiK	ybbA	3000689		10	1	0
group_35863	group_17326	3000689		1	1	0
group_38333	hmuV		3000689	2	0	1
malK_2~~~malK_1	lamB_2~~~lamB_1	3000689		10	1	0
ddpD~~~ddpD_2~~~btuD_2~~~ddpD_1	hcaC~~~hcaC_1~~~hcaC_2	3000689		1	1	0
yedA~~~yedA_3~~~yedA_2~~~yedA_1	artM_2~~~artM_1~~~hisP_2		3000689	6	0	1
group_5118	btuD_1~~~irtA~~~btuD_4		3000689	10	0	1
ampG_1~~~ampG_2	group_3859		3000689	10	0	1
ddpF~~~ddpF_1~~~ddpF_2~~~btuD_2~~~btuD_4	ddpC~~~ddpC_1~~~ddpC_2	3000689		8	1	0
group_4204	fecE~~~btuD_1~~~fecE_1~~~fecE_2		3000689	10	0	1
group_28574	ugpC_2		3000689	10	0	1
btuC_2~~~btuD_3	namA	3000689		9	1	0
macB_2~~~macB_3	ntdC	3000689		8	1	0
group_24365	group_20812		3000689	2	0	1
papC_2~~~papC_1~~~papC_3~~~papC_4	yheI~~~yheI_2~~~yheI_1~~~btuD_5		3000689	3	0	1
btuD_1~~~irtA~~~btuD_4	group_9646	3000689		10	1	0
cpdA_2	ugpC_2		3000689	10	0	1
group_1693	fecE~~~btuD_1~~~fecE_1~~~fecE_2		3000689	9	0	1
group_40325	group_17216	3000689		9	1	0
group_9646	group_3859		3000689	10	0	1
group_15301	macB_2~~~macB_3		3000689	1	0	1
ltxB~~~hlyB~~~apxIB	nepI_1~~~nepI_2~~~nepI_3	3000689		6	1	0
fecI_2~~~fecI	fecE		3000689	10	0	1
group_43403	malK_2~~~malK_1		3000689	10	0	1
msmX_4~~~msmX_2~~~msmX_3~~~msiK	group_9897	3000689		10	1	0
yheI~~~yheI_2~~~yheI_1~~~btuD_5	srmB_2~~~srmB_1	3000689		1	1	0
ycjU~~~msmX_1~~~msmX_2~~~btuD_3~~~msmX_3~~~btuD_4~~~msmX	ycjU~~~ycjU_2~~~ycjU_1	3000689		10	1	0
ddpB~~~ddpB_1~~~ddpB_2	ddpF~~~ddpF_1~~~ddpF_2~~~btuD_2~~~btuD_4		3000689	8	0	1
group_35863	elmGT	3000689		6	1	0
ddpF~~~ddpF_1~~~ddpF_2~~~btuD_2~~~btuD_4	ndhI_1~~~nuoI_1~~~nuoI_2~~~ndhI_2	3000689		5	1	0
ganB	malK_2~~~malK_1		3000689	10	0	1
msmX_4~~~msmX_2~~~msmX_3~~~msiK	papD_2~~~yfcS_1	3000689		1	1	0
pgrR_2~~~pgrR_4~~~dmlR_5~~~pgrR_1~~~pgrR_3	btuC_2~~~btuD_3		3000689	4	0	1
cntO_3~~~cntO	btuC_2~~~btuD_3		3000689	1	0	1
hmuV	betI~~~betI_1~~~betI_2	3000689		5	1	0
hflC_1~~~hflC_2	hmuV		3000689	3	0	1
lsrA_1~~~lsrA~~~btuD_2~~~btuD_3~~~lsrA_2	puuD~~~puuD_2~~~puuD_1	3000385;3000461;0000069;3000689;0000072;0000051		2	1	0
fepG_2~~~btuD_1~~~fepG~~~fepG_1	group_14850	3000689		10	1	0
yheI~~~yheI_2~~~yheI_1~~~btuD_5	dmlA~~~leuB_1~~~dmlA_2~~~dmlA_1	3000689		1	1	0
hyfB_1~~~hyfB_3~~~hyfB_2~~~hyfB~~~ndhB_1~~~ndhB_4	ddpF~~~ddpF_1~~~ddpF_2~~~btuD_2~~~btuD_4		3000689	4	0	1
group_3859	rhaR_1	3000689		10	1	0
pagP~~~pagP_1~~~pagP_2	fepG_2~~~btuD_1~~~fepG~~~fepG_1		3000689	3	0	1
group_30046	malK_2~~~malK_1		3000689	10	0	1
group_25706	yahB_4	3000689		2	1	0
ompD~~~ompD_1~~~ompD_2~~~ompD_3	ddpF~~~ddpF_1~~~ddpF_2~~~btuD_2~~~btuD_4	3000645;0000008	3000689	4	2	1
fecE~~~btuD_1~~~fecE_1~~~fecE_2	fecC~~~fecC_1	3000689		10	1	0
mntB_9~~~mntB_7~~~mntB_3	group_25931	3000689		1	1	0
hmuV	oprM_1~~~ttgC~~~ttgF~~~oprM~~~oprM_2	3000689		5	1	0
group_5185	sgbE~~~araD~~~sgbE_2~~~sgbE_1	3000689		10	1	0
macB_2~~~macB_3	group_18319	3000689		8	1	0
dctM_1~~~dctM~~~dctM_2	rbsA_1~~~rbsA_3~~~xylG_2~~~rbsA_2~~~mglA_1~~~rbsA_4		3000689	1	0	1
group_2299	ugpC_1		3000689	1	0	1
aroH_1~~~aroH_2	macB_2~~~macB_3		3000689	8	0	1
group_42094	group_40325		3000689	10	0	1
msmX_4~~~msmX_2~~~msmX_3~~~msiK	bbmA~~~nplT	3000689		10	1	0
btuD_1~~~irtA~~~btuD_4	dhbE_1~~~dhbE_2~~~dhbE	3000689		10	1	0
group_25706	fdrA_4	3000689		2	1	0
btuD_5~~~pglK~~~btuD_4~~~btuD_2~~~msbA_1	pfeA~~~fepA_2~~~fepA_3~~~fepA_1	3000689		10	1	0
group_37883	ugpC_1		3000689	4	0	1
btuD_1~~~irtA~~~btuD_4	rhaR_1	3000689		10	1	0
mntB_2~~~mntB_1	mntB_1~~~btuD_1~~~mntB_3~~~znuC_2~~~mntB		3000689	10	0	1
group_16409	xylG_1~~~btuD_1~~~rbsA_1		3000689	10	0	1
rbsC_3~~~rbsC_1~~~rbsC_2	rbsA_2~~~rbsA_3~~~araG_2~~~rbsA_1		3000689	10	0	1
macB_2~~~macB_3	group_10638	3000689		7	1	0
shlB_1~~~shlB_3~~~shlB~~~shlB_2	group_20812		3000689	7	0	1
ndhI_1~~~nuoI_1~~~nuoI_2~~~ndhI_2	ddpF~~~ddpF_1~~~ddpF_2~~~btuD_2~~~btuD_4		3000689	4	0	1
group_2292	ugpC_1		3000689	1	0	1
ycjU~~~ycjU_2~~~ycjU_1	ycjU~~~msmX_1~~~msmX_2~~~btuD_3~~~msmX_3~~~btuD_4~~~msmX		3000689	10	0	1
mntB_1~~~btuD_1~~~mntB_3~~~znuC_2~~~mntB	group_17288	3000689		1	1	0
rbsA_2~~~xylG_1	ompR_2~~~ompR_1~~~rssB_2	3000689		10	1	0
fruK_1~~~araG_1~~~araG_2~~~fruK_2~~~lsrA_2	group_21004	3000689		10	1	0
fecE~~~btuD_1~~~fecE_1~~~fecE_2	fecR~~~fecR_1~~~fecR_2	3000689		10	1	0
group_21499	btuC_2~~~btuD_3		3000689	1	0	1
hmuV	chuW	3000689		10	1	0
mntB_9~~~mntB_7~~~mntB_3	group_26405	3000689		1	1	0
xylG_1~~~btuD_1~~~rbsA_1	gdh	3000689		10	1	0
group_1996	ugpC_2		3000689	10	0	1
group_9371	group_40325		3000689	10	0	1
alsC~~~lsrD_3	group_5185		3000689	10	0	1
group_20812	rcsB_1~~~rcsB_2	3000689		7	1	0
group_42094	ugpC_1		3000689	1	0	1
iolE	ycjU~~~msmX_1~~~msmX_2~~~btuD_3~~~msmX_3~~~btuD_4~~~msmX		3000689	10	0	1
group_9555	yheI_1~~~yheI_2~~~yheI		3000689	1	0	1
xylG_1~~~btuD_1~~~rbsA_1	group_28192	3000689		2	1	0
group_8920	oppF_1~~~oppF_2~~~btuD_5		3000385;3000461;0000069;3000689;0000072;0000051	6	0	1
group_21004	fruK_1~~~araG_1~~~araG_2~~~fruK_2~~~lsrA_2		3000689	10	0	1
alsB~~~alsB_1~~~alsB_2	rbsA_1~~~mglA_1~~~rbsA_3~~~rbsA_2~~~mglA_3~~~xylG_1~~~mglA_4~~~mglA_5		3000689	10	0	1
malK_2~~~malK_1	group_12671	3000689		10	1	0
group_3859	pikAV~~~pikAV_1	3000689		10	1	0
btuC_2~~~btuD_3	group_9920	3000689		10	1	0
malK_2~~~malK_1	group_38552	3000689		2	1	0
hutX	hmuV		3000689	10	0	1
gcvT_2~~~gcvT_1	group_40325		3000689	10	0	1
group_27868	yheI_1~~~yheI_2~~~yheI		3000689	1	0	1
macB_2~~~macB_3	group_30709	3000689		1	1	0
group_16215	rbsA_2~~~xylG_1		3000689	10	0	1
iucA~~~iucA_3	macB_2~~~macB_3		3000689	2	0	1
ybbH_2~~~ybbH	hmuV		3000689	2	0	1
cstA~~~cstA_1~~~cstA_2	fepG_2~~~btuD_1~~~fepG~~~fepG_1		3000689	9	0	1
yheI_1~~~yheI_2~~~yheI	group_22886	3000689		5	1	0
sta3	group_33149		3000689	5	0	1
ugpC_1	uhpC_1~~~uhpC_2~~~uhpC_3	3000689		10	1	0
btuD_5~~~mntB_3~~~mntB_1	mntB_4~~~mntB_2	3000689		10	1	0
group_33149	group_40738	3000689		6	1	0
insK_1~~~insK_2~~~insK~~~insK_4	fecE~~~btuD_1~~~fecE_1~~~fecE_2	0000040	3000689	2	2	1
group_11673	oppF_1~~~oppF_2~~~btuD_5		3000385;3000461;0000069;3000689;0000072;0000051	1	0	1
group_9226	yheI_1~~~yheI_2~~~yheI		3000689	4	0	1
group_1591	ugpC_2		3000689	10	0	1
group_33149	cfaD_2~~~cfaD_1~~~cfaD	3000689		7	1	0
xylG_1~~~btuD_1~~~rbsA_1	group_14154	3000689		1	1	0
btuC_2	btuC_2~~~btuD_3		3000689	10	0	1
group_19659	msmX_4~~~msmX_2~~~msmX_3~~~msiK		3000689	10	0	1
iucC~~~iucC_1~~~iucC_2	macB_2~~~macB_3		3000689	1	0	1
artM_2~~~artM_1~~~hisP_2	fliY~~~mltF_2~~~fliY_1~~~fliY_2	3000689		8	1	0
ycjU~~~msmX_1~~~msmX_2~~~btuD_3~~~msmX_3~~~btuD_4~~~msmX	ycjT~~~ycjT_2~~~ycjT_1	3000689		10	1	0
ddpA~~~ddpA_1~~~ddpA_2	ddpF~~~ddpF_1~~~ddpF_2~~~btuD_2~~~btuD_4		3000689	6	0	1
rbsC_3~~~rbsC_4	rbsA_2~~~xylG_1		3000689	10	0	1
group_9677	msmX_4~~~msmX_2~~~msmX_3~~~msiK		3000689	10	0	1
btuC_2~~~btuD_3	hmuV	3000689	3000689	8	1	1
lsrC_2~~~lsrC_1~~~lsrA_1~~~lsrC~~~btuD_2~~~lsrA_2	group_43122	3000689		7	1	0
ugpC_2	rhmR_3	3000689		10	1	0
group_29839	fecE~~~btuD_1~~~fecE_1~~~fecE_2		3000689	2	0	1
group_21128	glnQ_3~~~glnQ_4~~~glnQ_1~~~glnQ_2		3000689	3	0	1
group_36154	malK_2~~~malK_1		3000689	10	0	1
ddpF~~~ddpF_1~~~ddpF_2~~~btuD_2~~~btuD_4	ddpX~~~ddpA_2~~~ddpX_1	3000689		8	1	0
yadN~~~yadN_1	ugpC_1		3000689	1	0	1
oppF_1~~~oppF_2~~~btuD_5	ddpC_2~~~ddpC	3000385;3000461;0000069;3000689;0000072;0000051		10	1	0
fepG_2~~~btuD_1~~~fepG~~~fepG_1	entH~~~entH_2~~~entH_1	3000689		10	1	0
lsrA_1~~~lsrA~~~btuD_2~~~btuD_3~~~lsrA_2	yeaW_2~~~yeaW_1~~~yeaW	3000385;3000461;0000069;3000689;0000072;0000051		1	1	0
group_21447	hmuV		3000689	2	0	1
gcvT_2~~~gcvT_1	ugpC_1		3000689	1	0	1
group_11169	yheI_1~~~yheI_2~~~yheI		3000689	4	0	1
yheI_1~~~yheI_2~~~yheI	group_17187	3000689		5	1	0
rbsA_2~~~rbsA_3~~~araG_2~~~rbsA_1	group_21216	3000689		1	1	0
fecR~~~fecR_1~~~fecR_2	fecE~~~btuD_1~~~fecE_1~~~fecE_2		3000689	10	0	1
entC~~~entC_2~~~entC_1	fepG_2~~~btuD_1~~~fepG~~~fepG_1		3000689	10	0	1
rbsA_2~~~rbsA_3~~~araG_2~~~rbsA_1	cra_2	3000689		10	1	0
srlR_5~~~srlR_1	rbsA_1~~~rbsA_3~~~xylG_2~~~rbsA_2~~~mglA_1~~~rbsA_4		3000689	8	0	1
group_22310	hmuV		3000689	5	0	1
group_18251	hmuV		3000689	10	0	1
yfhA_2~~~yfiZ~~~fecD~~~yfhA	btuC_2~~~btuD_3		3000689	1	0	1
msmX_4~~~msmX_2~~~msmX_3~~~msiK	malF_1~~~malF_2	3000689		10	1	0
hmuV	hmuU~~~hmuU_2~~~hmuU_1~~~hmuU_3	3000689		10	1	0
group_40325	shlB~~~fhaC~~~shlB_2	3000689		10	1	0
group_16702	glnQ_3~~~glnQ_4~~~glnQ_1~~~glnQ_2		3000689	5	0	1
group_20812	btuF_1	3000689		1	1	0
btuC_2~~~btuD_3	hemS~~~hemS_2~~~hemS_1	3000689		8	1	0
group_10574	group_40325		3000689	1	0	1
group_25706	group_27355	3000689		2	1	0
xylG_1~~~btuD_1~~~rbsA_1	group_16409	3000689		10	1	0
group_1125	ugpC_1		3000689	3	0	1
group_30709	group_35863		3000689	10	0	1
sfmD_2~~~sfmD~~~sfmD_1	ddpD~~~ddpD_2~~~btuD_2~~~ddpD_1		3000689	5	0	1
btuC_2~~~btuD_3	hemR_2~~~hemR_1~~~hemR_3	3000689		8	1	0
papC_1~~~papC_4~~~papC_6~~~papC_3~~~papC_2	yheI_1~~~yheI_2~~~yheI		3000689	2	0	1
feuC~~~btuC_2	btuC_2~~~btuD_3		3000689	1	0	1
fliY~~~mltF_2~~~fliY_1~~~fliY_2	artM_2~~~artM_1~~~hisP_2		3000689	7	0	1
group_35340	macB_2~~~macB_3		3000689	1	0	1
fepG_2~~~btuD_1~~~fepG~~~fepG_1	fepB_2~~~fepB_1~~~fepB	3000689		10	1	0
group_342	ugpC_2		3000689	1	0	1
msmX_4~~~msmX_2~~~msmX_3~~~msiK	group_9677	3000689		10	1	0
group_12865	malK_2~~~malK_1		3000689	3	0	1
btuC_2~~~btuD_3	hmuT~~~btuF_2	3000689		8	1	0
insK_2	oppF_1~~~oppF_2~~~btuD_5	0000040	3000385;3000461;0000069;3000689;0000072;0000051	1	2	1
group_39070	group_5185		3000689	4	0	1
cof~~~cof_2~~~cof_1	mdlB~~~mdlB_1~~~mdlB_2		3000689	10	0	1
group_18319	macB_2~~~macB_3		3000689	4	0	1
intS_2~~~intS_4~~~intA_3~~~intA_2~~~intA_1~~~intS_3~~~intS~~~intA_4	btuD_1~~~irtA~~~btuD_4		3000689	10	0	1
group_10718	rbsA_2~~~xylG_1		3000689	1	0	1
group_2683	msmX_4~~~msmX_2~~~msmX_3~~~msiK		3000689	10	0	1
group_32363	group_33149		3000689	2	0	1
group_16410	xylG_1~~~btuD_1~~~rbsA_1		3000689	10	0	1
rbsB_3~~~rbsB_2~~~rbsB_1	rbsA_1~~~rbsA_3~~~xylG_2~~~rbsA_2~~~mglA_1~~~rbsA_4		3000689	8	0	1
lsrC_2~~~lsrC_1~~~lsrA_1~~~lsrC~~~btuD_2~~~lsrA_2	lsrG_3~~~lsrG_1	3000689		10	1	0
group_10904	ugpC_1		3000689	1	0	1
fecE	fecI_2~~~fecI	3000689		10	1	0
yciC_3~~~yciC~~~yciC_1~~~yciC_2	macB_2~~~macB_3		3000689	9	0	1
group_27315	hmuV		3000689	1	0	1
fecE~~~btuD_1~~~fecE_1~~~fecE_2	group_29465	3000689		8	1	0
group_3859	dhbE_1~~~dhbE_2~~~dhbE	3000689		10	1	0
rbsA_1~~~rbsA_3~~~xylG_2~~~rbsA_2~~~mglA_1~~~rbsA_4	group_35623	3000689		8	1	0
ddpD~~~ddpD_2~~~btuD_2~~~ddpD_1	hyfB_1~~~hyfB_3~~~hyfB_2~~~hyfB~~~ndhB_1~~~ndhB_4	3000689		8	1	0
xylG_1~~~btuD_1~~~rbsA_1	sorC_1	3000689		10	1	0
fba~~~fbaA_2	hmuV		3000689	1	0	1
btuC_2~~~btuD_3	yvgN_2~~~yvgN_1~~~morA	3000689		8	1	0
group_41831	ugpC_1		3000689	3	0	1
malK_2~~~malK_1	group_26598	3000689		7	1	0
prsE~~~hlyD	ltxB~~~hlyB~~~apxIB		3000689	9	0	1
group_40325	uhpA_2~~~uhpA_1	3000689		2	1	0
group_9646	mntB_1~~~btuD_1~~~mntB_3~~~znuC_2~~~mntB		3000689	1	0	1
btuC_2~~~btuD_3	hmuU~~~hmuU_2~~~hmuU_1~~~hmuU_3	3000689		8	1	0
group_9920	btuC_2~~~btuD_3		3000689	10	0	1
lsrC_2~~~lsrC_1~~~lsrA_1~~~lsrC~~~btuD_2~~~lsrA_2	group_39572	3000689		2	1	0
lsrA_1~~~lsrA~~~btuD_2~~~btuD_3~~~lsrA_2	lsrR~~~lsrR_2~~~lsrR_1	3000385;3000461;0000069;3000689;0000072;0000051		10	1	0
group_22310	ltxB~~~hlyB~~~apxIB		3000689	1	0	1
group_22800	ycjU~~~msmX_1~~~msmX_2~~~btuD_3~~~msmX_3~~~btuD_4~~~msmX		3000689	10	0	1
hcxA~~~hcxA_2~~~hcxA_1~~~hcxA_3	fepG_2~~~btuD_1~~~fepG~~~fepG_1		3000689	8	0	1
group_5185	group_39391	3000689		10	1	0
ugpC_2	yjhH_2~~~dapA_2	3000689		10	1	0
group_13199	rbsA_2~~~xylG_1		3000689	10	0	1
group_5185	group_9362	3000689		2	1	0
group_40325	acpS_1	3000689		10	1	0
group_3859	fyuA	3000689		10	1	0
pchR~~~cdhR~~~cdhR_1	ugpC_1		3000689	8	0	1
group_15202	msmX_4~~~msmX_2~~~msmX_3~~~msiK		3000689	10	0	1
msmX_4~~~msmX_2~~~msmX_3~~~msiK	group_5258	3000689		10	1	0
ycjU~~~msmX_1~~~msmX_2~~~btuD_3~~~msmX_3~~~btuD_4~~~msmX	iolG~~~afr~~~iolU_2	3000689		10	1	0
group_9416	ddpD~~~ddpD_2~~~btuD_2~~~ddpD_1		3000689	1	0	1
group_13035	ddpF~~~ddpF_1~~~ddpF_2~~~btuD_2~~~btuD_4		3000689	4	0	1
group_22494	btuC_2~~~btuD_3		3000689	1	0	1
ddpD~~~ddpD_2~~~btuD_2~~~ddpD_1	hcaF_2~~~hcaF~~~hcaF_1	3000689		1	1	0
group_40325	group_9730	3000689		2	1	0
mntB_9~~~mntB_7~~~mntB_3	group_10638	3000689		1	1	0
group_31765	ltxB~~~hlyB~~~apxIB		3000689	1	0	1
macB_2~~~macB_3	group_22275	3000689		10	1	0
group_21464	ltxB~~~hlyB~~~apxIB		3000689	1	0	1
group_17798	ddpD~~~ddpD_2~~~btuD_2~~~ddpD_1		3000689	1	0	1
mak_1~~~nagK_1~~~mak_2	hmuV		3000689	2	0	1
btuD_5~~~mntB_3~~~mntB_1	group_41557	3000689		2	1	0
lsrA_1~~~lsrA~~~btuD_2~~~btuD_3~~~lsrA_2	group_38570	3000385;3000461;0000069;3000689;0000072;0000051		1	1	0
rcsC_1~~~rcsC_2~~~cckA	rbsA_2~~~xylG_1		3000689	10	0	1
ycjO~~~ycjO_1~~~ycjT~~~ycjO_2	ycjU~~~msmX_1~~~msmX_2~~~btuD_3~~~msmX_3~~~btuD_4~~~msmX		3000689	10	0	1
ycjU~~~msmX_1~~~msmX_2~~~btuD_3~~~msmX_3~~~btuD_4~~~msmX	iolE	3000689		10	1	0
malK_2~~~malK_1	group_26597	3000689		10	1	0
ddpD~~~ddpD_2~~~btuD_2~~~ddpD_1	hcaE_1~~~hcaE_2~~~hcaE_3~~~hcaE_4~~~hcaE	3000689		1	1	0
macB_2~~~macB_3	group_25730	3000689		1	1	0
group_34147	btuD_5~~~mntB_3~~~mntB_1		3000689	10	0	1
yabJ_2	ugpC_2		3000689	10	0	1
xcpV	btuC_2~~~btuD_3		3000689	1	0	1
group_32378	btuC_2~~~btuD_3		3000689	1	0	1
group_21649	ddpD~~~ddpD_2~~~btuD_2~~~ddpD_1		3000689	5	0	1
group_22362	ltxB~~~hlyB~~~apxIB		3000689	1	0	1
group_9646	btuD_1~~~irtA~~~btuD_4		3000689	10	0	1
pgrR_3~~~pgrR_1~~~pgrR~~~pgrR_4~~~pgrR_2	btuC_2~~~btuD_3		3000689	5	0	1
fecE~~~btuD_1~~~fecE_1~~~fecE_2	group_19136	3000689		10	1	0
yheI~~~yheI_2~~~yheI_1~~~btuD_5	ybgD~~~ybgD_2~~~ybgD_1~~~ybgD_3	3000689		6	1	0
group_39942	ugpC_1		3000689	1	0	1
group_41557	btuD_5~~~mntB_3~~~mntB_1		3000689	3	0	1
btuD_1~~~irtA~~~btuD_4	mbtB~~~dltA_3~~~dltA~~~angR~~~mbtB_1~~~dltA_1	3000689		10	1	0
btuD_5~~~mntB_3~~~mntB_1	group_9705	3000689		2	1	0
ycjM~~~ycjM_2~~~ycjM_1	ycjU~~~msmX_1~~~msmX_2~~~btuD_3~~~msmX_3~~~btuD_4~~~msmX		3000689	10	0	1
ugpC_2	cpdA_2	3000689		10	1	0
lyx_2~~~lyx_1	group_5185		3000689	10	0	1
lsrC_2~~~lsrC_1~~~lsrA_1~~~lsrC~~~btuD_2~~~lsrA_2	lsrR_1	3000689		10	1	0
ompR_2~~~ompR_1~~~rssB_2	rbsA_2~~~xylG_1		3000689	10	0	1
group_25112	ugpC_1		3000689	8	0	1
btuC_2	hmuV		3000689	10	0	1
fecI~~~fecI_1~~~fecI_2	fecE~~~btuD_1~~~fecE_1~~~fecE_2		3000689	10	0	1
fruK_1~~~araG_1~~~araG_2~~~fruK_2~~~lsrA_2	hosA	3000689		4	1	0
ddpD~~~ddpD_2~~~btuD_2~~~ddpD_1	aglB_2~~~aglB~~~aglB_1	3000689		5	1	0
xylG_1~~~btuD_1~~~rbsA_1	group_39574	3000689		10	1	0
rsxB_2~~~rsxB_1	ugpC_1		3000689	3	0	1
uhpC_1~~~uhpC_2~~~uhpC_3	ugpC_1		3000689	10	0	1
apxIB_2~~~ltxB_2~~~ltxB~~~apxIB~~~lagD	group_35863		3000689	3	0	1
mbtI	group_3859		3000689	10	0	1
group_25706	fdrA_3~~~fdrA_7~~~fdrA_5	3000689		1	1	0
lsrB_1	group_5185		3000689	10	0	1
ugpC_1	group_17889	3000689		1	1	0
mntB_9~~~mntB_7~~~mntB_3	cvaC	3000689		1	1	0
group_35863	cvaC	3000689		5	1	0
group_43808	artM_2~~~artM_1~~~hisP_2		3000689	10	0	1
group_25736	macB_2~~~macB_3		3000689	3	0	1
group_40325	kduD_1~~~kduD_3~~~kduD_4	3000689		9	1	0
yggP_1~~~yggP_2	btuC_2~~~btuD_3		3000689	1	0	1
group_40604	oppF_1~~~oppF_2~~~btuD_5		3000385;3000461;0000069;3000689;0000072;0000051	6	0	1
group_33149	hxuB_2~~~hxuB_3~~~hxuB	3000689		4	1	0
btuD_5~~~mntB_3~~~mntB_1	group_16977	3000689		2	1	0
group_25706	mdtH_3~~~mdtH_2	3000689	3000662;0000023	10	1	2
group_3859	intS_2~~~intS_4~~~intA_3~~~intA_2~~~intA_1~~~intS_3~~~intS~~~intA_4	3000689		10	1	0
group_20812	group_26784	3000689		7	1	0
macB_2~~~macB_3	tdeA	3000689		10	1	0
mntB_1~~~btuD_1~~~mntB_3~~~znuC_2~~~mntB	yfeA	3000689		10	1	0
group_28136	macB_2~~~macB_3		3000689	10	0	1
hmuV	hemR_2~~~hemR_1~~~hemR_3	3000689		10	1	0
group_40325	group_2659	3000689		10	1	0
group_10009	ddpD~~~ddpD_2~~~btuD_2~~~ddpD_1		3000689	3	0	1
fhuA_2~~~fhuA_1	glnQ_3~~~glnQ_4~~~glnQ_1~~~glnQ_2		3000689	1	0	1
pikAV~~~pikAV_1	btuD_1~~~irtA~~~btuD_4		3000689	10	0	1
rbsA_2~~~xylG_1	group_37883	3000689		1	1	0
ddpF~~~ddpF_1~~~ddpF_2~~~btuD_2~~~btuD_4	glvC~~~glvC_2~~~glvC_1	3000689		6	1	0
artM_2~~~artM_1~~~hisP_2	yecS	3000689		10	1	0
ygjK_4~~~ygjK_2~~~ygjK_1~~~ygjK	ugpC_1		3000689	1	0	1
mntB_9~~~mntB_7~~~mntB_3	group_25736	3000689		1	1	0
group_40325	pdeN_3~~~pdeN_2~~~pdeN_1	3000689		8	1	0
ltxB~~~hlyB~~~apxIB	group_34644	3000689		6	1	0
group_23391	group_5185		3000689	1	0	1
ompG~~~ompG_2~~~gph_2~~~ompG_1	ycjU~~~msmX_1~~~msmX_2~~~btuD_3~~~msmX_3~~~btuD_4~~~msmX		3000689	10	0	1
yhaI~~~yhaI_1	ddpF~~~ddpF_1~~~ddpF_2~~~btuD_2~~~btuD_4		3000689	1	0	1
group_29368	group_40325		3000689	1	0	1
oppF_1~~~oppF_2~~~btuD_5	oxyR_2~~~benM~~~oxyR_3~~~cysB_2	3000385;3000461;0000069;3000689;0000072;0000051		3	1	0
group_119	glnQ_3~~~glnQ_4~~~glnQ_1~~~glnQ_2		3000689	2	0	1
hemR_2~~~hemR_1~~~hemR_3	hmuV		3000689	10	0	1
btuD_1~~~irtA~~~btuD_4	COQ5~~~COQ5_1~~~COQ5_2~~~ppsE~~~ppsE_2~~~ppsE_1~~~pksN	3000689		10	1	0
nadC_1~~~nadC_2	btuC_2~~~btuD_3		3000689	10	0	1
kdgT_2~~~kdgT_3	ugpC_2		3000689	10	0	1
acpS_1	group_40325		3000689	10	0	1
group_20812	group_2336	3000689		1	1	0
group_16449	fruK_1~~~araG_1~~~araG_2~~~fruK_2~~~lsrA_2		3000689	1	0	1
group_32872	hmuV		3000689	2	0	1
artM_2~~~artM_1~~~hisP_2	fliT~~~fliT_1	3000689		6	1	0
cdiA_5~~~cdiA~~~cdiA_4~~~cdiA1_1~~~cdiA_1~~~cdiA1_2~~~cdiA_2~~~cdiA_3~~~yeeF~~~cdiA1	group_20812		3000689	1	0	1
group_20812	group_27446	3000689		4	1	0
lgrD	group_35863		3000689	4	0	1
ddpF~~~ddpF_1~~~ddpF_2~~~btuD_2~~~btuD_4	group_10052	3000689		8	1	0
xylG_1~~~btuD_1~~~rbsA_1	group_16410	3000689		10	1	0
rbsC_2~~~lsrD_2~~~lsrD_1	fruK_1~~~araG_1~~~araG_2~~~fruK_2~~~lsrA_2		3000689	10	0	1
mntB_9~~~mntB_7~~~mntB_3	mntB_5~~~mntB_2	3000689		10	1	0
group_35863	lgrD	3000689		9	1	0
sdiA~~~sdiA_2~~~sdiA_1	artM_2~~~artM_1~~~hisP_2		3000689	10	0	1
group_35863	group_31877	3000689		10	1	0
group_1457	ugpC_2		3000689	2	0	1
fecE~~~btuD_1~~~fecE_1~~~fecE_2	fecD~~~fecD_2~~~fecD_1	3000689		10	1	0
ngcG~~~lacG_2	ugpC_2		3000689	10	0	1
rbsA_2~~~rbsA_3~~~araG_2~~~rbsA_1	group_10436	3000689		2	1	0
ddpC~~~ddpC_1~~~ddpC_2	ddpD~~~ddpD_2~~~btuD_2~~~ddpD_1		3000689	6	0	1
group_32749	glnQ_3~~~glnQ_4~~~glnQ_1~~~glnQ_2		3000689	1	0	1
group_24694	artM_2~~~artM_1~~~hisP_2		3000689	6	0	1
yheI_1~~~yheI_2~~~yheI	dctM_1~~~dctM~~~dctM_2	3000689		3	1	0
group_40325	group_13558	3000689		10	1	0
group_23523	xylG_1~~~btuD_1~~~rbsA_1		3000689	10	0	1
ltxB~~~hlyB~~~apxIB	group_9493	3000689		1	1	0
group_5036	msmX_4~~~msmX_2~~~msmX_3~~~msiK		3000689	10	0	1
ugpC_2	yabJ_2	3000689		10	1	0
group_9503	ltxB~~~hlyB~~~apxIB		3000689	2	0	1
group_13558	group_40325		3000689	10	0	1
lsrR~~~lsrR_2~~~lsrR_1	lsrA_1~~~lsrA~~~btuD_2~~~btuD_3~~~lsrA_2		3000385;3000461;0000069;3000689;0000072;0000051	10	0	1
group_25931	group_35863		3000689	9	0	1
group_40325	group_10782	3000689		2	1	0
group_25706	group_8414	3000689		10	1	0
repE_3~~~repE~~~repE_2	ugpC_2		3000689	1	0	1
ddpD~~~ddpD_2~~~btuD_2~~~ddpD_1	group_10052	3000689		6	1	0
group_9897	msmX_4~~~msmX_2~~~msmX_3~~~msiK		3000689	10	0	1
parD1_2~~~parD1	ugpC_2		3000689	10	0	1
group_40040	glnQ_3~~~glnQ_4~~~glnQ_1~~~glnQ_2		3000689	1	0	1
dctM_1~~~dctM~~~dctM_2	yheI_1~~~yheI_2~~~yheI		3000689	4	0	1
rbsA_1~~~mglA_1~~~rbsA_3~~~rbsA_2~~~mglA_3~~~xylG_1~~~mglA_4~~~mglA_5	gspM~~~gspM_1	3000689		1	1	0
lsrC_2~~~lsrC_1~~~lsrA_1~~~lsrC~~~btuD_2~~~lsrA_2	lsrB_2~~~lsrB_3~~~lsrB_1	3000689		10	1	0
yheI_1~~~yheI_2~~~yheI	araC_2~~~araC	3000689		1	1	0
group_35216	yheI_1~~~yheI_2~~~yheI		3000689	2	0	1
msmX_4~~~msmX_2~~~msmX_3~~~msiK	group_5036	3000689		10	1	0
macB_2~~~macB_3	hapE	3000689		7	1	0
lsrB_2~~~lsrB_3~~~lsrB_1	lsrC_2~~~lsrC_1~~~lsrA_1~~~lsrC~~~btuD_2~~~lsrA_2		3000689	10	0	1
group_26598	malK_2~~~malK_1		3000689	10	0	1
group_31877	macB_2~~~macB_3		3000689	8	0	1
hyfA_5~~~hyfA_4~~~hyfA_2~~~hyfA_1	ddpF~~~ddpF_1~~~ddpF_2~~~btuD_2~~~btuD_4		3000689	4	0	1
xylG_1~~~btuD_1~~~rbsA_1	group_23523	3000689		10	1	0
mntB_1~~~btuD_1~~~mntB_3~~~znuC_2~~~mntB	iucD~~~iucD_1~~~iucD_2	3000689		3	1	0
fecE~~~btuD_1~~~fecE_1~~~fecE_2	group_23757	3000689		2	1	0
btuC_2~~~btuD_3	COQ5_1~~~tam_2~~~COQ5~~~tam_1	3000689		10	1	0
group_9555	rbsA_1~~~rbsA_3~~~xylG_2~~~rbsA_2~~~mglA_1~~~rbsA_4		3000689	1	0	1
ddpD~~~ddpD_2~~~btuD_2~~~ddpD_1	hyfA_5~~~hyfA_4~~~hyfA_2~~~hyfA_1	3000689		8	1	0
ugpC_2	tnpA~~~tnpA_1	3000689		8	1	0
iucD~~~iucD_1~~~iucD_2	macB_2~~~macB_3		3000689	1	0	1
group_33149	tcpT~~~tcpT_1~~~tcpT_2	3000689		6	1	0
btuC_2~~~btuD_3	chuW	3000689		8	1	0
group_5185	group_20881	3000689		8	1	0
lsrA_1~~~lsrA~~~btuD_2~~~btuD_3~~~lsrA_2	dmlA~~~leuB_1~~~dmlA_2~~~dmlA_1	3000385;3000461;0000069;3000689;0000072;0000051		1	1	0
fldP	oppF_1~~~oppF_2~~~btuD_5		3000385;3000461;0000069;3000689;0000072;0000051	3	0	1
yehF~~~yehF_2	hmuV		3000689	2	0	1
rna~~~rna_1~~~rna_2	fepG_2~~~btuD_1~~~fepG~~~fepG_1		3000689	7	0	1
group_4035	hmuV		3000689	2	0	1
group_5185	group_17048	3000689		7	1	0
rhaR_1	group_3859		3000689	10	0	1
btuC_2~~~btuD_3	mexA~~~acrA_1~~~acrE_2~~~ttgA	3000689	0000030	2	1	2
alsK~~~alsE~~~alsE_1~~~alsE_2~~~alsK_2~~~alsK_1	rbsA_1~~~mglA_1~~~rbsA_3~~~rbsA_2~~~mglA_3~~~xylG_1~~~mglA_4~~~mglA_5		3000689	10	0	1
mntB_9~~~mntB_7~~~mntB_3	mntB_3~~~mntB_4	3000689		3	1	0
macB_2~~~macB_3	group_26966	3000689		2	1	0
pfeA~~~fepA_1~~~fepA_2~~~fepA_3~~~pfeA_1~~~btuB_3	macB_2~~~macB_3		3000689	3	0	1
yehB_3~~~yehB_2~~~yehB_1	ltxB~~~hlyB~~~apxIB		3000689	2	0	1
group_38273	macB_2~~~macB_3		3000689	9	0	1
ugpC_2	group_1591	3000689		10	1	0
group_9333	oppF_1~~~oppF_2~~~btuD_5		3000385;3000461;0000069;3000689;0000072;0000051	4	0	1
group_15193	ugpC_1		3000689	1	0	1
group_17048	group_5185		3000689	9	0	1
ddpA_2~~~ddpA	oppF_1~~~oppF_2~~~btuD_5		3000385;3000461;0000069;3000689;0000072;0000051	10	0	1
fbaA_1~~~fbaA_2	rbsA_2~~~xylG_1		3000689	10	0	1
fecC~~~fecC_1	fecE~~~btuD_1~~~fecE_1~~~fecE_2		3000689	10	0	1
group_16693	ugpC_1		3000689	10	0	1
group_2366	ugpC_1		3000689	9	0	1
group_3859	mbtB~~~dltA_3~~~dltA~~~angR~~~mbtB_1~~~dltA_1	3000689		10	1	0
group_25706	mscS_2	3000689	0000006	2	1	2
ugpC_2	ngcG~~~lacG_2	3000689		10	1	0
hyfR_2~~~hyfR_1~~~hyfR~~~norR_1	ddpF~~~ddpF_1~~~ddpF_2~~~btuD_2~~~btuD_4		3000689	4	0	1
group_19306	msmX_4~~~msmX_2~~~msmX_3~~~msiK		3000689	10	0	1
group_33089	group_33149		3000689	9	0	1
elfC_1~~~elfC_2~~~elfC_4~~~elfC_3~~~lpfC_2~~~htrE_2~~~lpfC_1~~~fimD_2	group_40325		3000689	10	0	1
nadB_2~~~nadB~~~nadB_1	oppF_1~~~oppF_2~~~btuD_5		3000385;3000461;0000069;3000689;0000072;0000051	6	0	1
lsrC_2~~~lsrC_1~~~lsrA_1~~~lsrC~~~btuD_2~~~lsrA_2	group_39373	3000689		1	1	0
yvgN_2~~~yvgN_1~~~morA	hmuV		3000689	9	0	1
rhmR_3	ugpC_2		3000689	10	0	1
alsC_1~~~alsC_2~~~alsC~~~aaeA_1	rbsA_1~~~mglA_1~~~rbsA_3~~~rbsA_2~~~mglA_3~~~xylG_1~~~mglA_4~~~mglA_5		3000689	10	0	1
katE_2~~~katE~~~katE_1	ddpF~~~ddpF_1~~~ddpF_2~~~btuD_2~~~btuD_4		3000689	1	0	1
group_19821	group_40325		3000689	1	0	1
group_32190	oppF_1~~~oppF_2~~~btuD_5		3000385;3000461;0000069;3000689;0000072;0000051	1	0	1
xylG_1~~~btuD_1~~~rbsA_1	group_756	3000689		2	1	0
fepA_2~~~fepA~~~fepA_1~~~btuB_2	fepG_2~~~btuD_1~~~fepG~~~fepG_1		3000689	10	0	1
fecA~~~fecA_3~~~fecA_2~~~fecA_1	fecE~~~btuD_1~~~fecE_1~~~fecE_2		3000689	10	0	1
group_33149	group_22056	3000689		2	1	0
group_40325	group_42094	3000689		10	1	0
ugpC_1	group_2366	3000689		10	1	0
yheI_1~~~yheI_2~~~yheI	group_11169	3000689		1	1	0
rbsA_1~~~mglA_1~~~rbsA_3~~~rbsA_2~~~mglA_3~~~xylG_1~~~mglA_4~~~mglA_5	gspD~~~sctC~~~gspD_2~~~gspD_1	3000689		1	1	0
ddpA~~~ddpA_1~~~ddpA_2	ddpD~~~ddpD_2~~~btuD_2~~~ddpD_1		3000689	7	0	1
group_9470	ltxB~~~hlyB~~~apxIB		3000689	8	0	1
group_13035	ddpD~~~ddpD_2~~~btuD_2~~~ddpD_1		3000689	5	0	1
fruK_1~~~araG_1~~~araG_2~~~fruK_2~~~lsrA_2	edcC~~~edcC_1~~~edcC_2	3000689		3	1	0
mntB_9~~~mntB_7~~~mntB_3	lgrD	3000689		2	1	0
group_7392	group_25706		3000689	1	0	1
group_40325	ugpC_1	3000689	3000689	1	1	1
mntB_1~~~mntB_3	mntB_1~~~btuD_1~~~mntB_3~~~znuC_2~~~mntB		3000689	10	0	1
ddpF~~~ddpF_1~~~ddpF_2~~~btuD_2~~~btuD_4	ddpA~~~ddpA_1~~~ddpA_2	3000689		5	1	0
lgrD	macB_2~~~macB_3		3000689	10	0	1
ddpD~~~ddpD_2~~~btuD_2~~~ddpD_1	hyfR_2~~~hyfR_1~~~hyfR~~~norR_1	3000689		4	1	0
group_31877	group_35863		3000689	10	0	1
macB_2~~~macB_3	group_28136	3000689		10	1	0
yecS	artM_2~~~artM_1~~~hisP_2		3000689	10	0	1
mdlB~~~mdlB_1~~~mdlB_2	cof~~~cof_2~~~cof_1	3000689		10	1	0
fecA_2~~~fecA	fecE		3000689	4	0	1
group_40325	group_43057	3000689		10	1	0
hmuV	hmuT~~~btuF_2	3000689		10	1	0
rbsA_2~~~xylG_1	lpfB_2~~~lpfB~~~lpfB_1	3000689		2	1	0
rbsA_2~~~rbsA_3~~~araG_2~~~rbsA_1	araB_2~~~araB_1	3000689		10	1	0
srlR_1	group_5185	0000035;3007379;0000013;0000038;3007378;0000052;0000007	3000689	10	2	1
fecB_2~~~fecB_1~~~fecB	fecE~~~btuD_1~~~fecE_1~~~fecE_2		3000689	1	0	1
rbsA_2~~~xylG_1	uhpA_2~~~uhpA_1	3000689		5	1	0
group_35863	pfeA~~~fepA_1~~~fepA_2~~~fepA_3~~~pfeA_1~~~btuB_3	3000689		10	1	0
lsrA_1~~~lsrA~~~btuD_2~~~btuD_3~~~lsrA_2	lsrC_3~~~lsrC~~~lsrC_1~~~lsrC_2	3000385;3000461;0000069;3000689;0000072;0000051		10	1	0
fruK_1~~~araG_1~~~araG_2~~~fruK_2~~~lsrA_2	rbsC_2~~~lsrD_2~~~lsrD_1	3000689		10	1	0
group_33149	sta3	3000689		3	1	0
fbaA_1~~~fbaA_2	ugpC_1		3000689	3	0	1
ugpA_2	ugpC_2		3000689	10	0	1
btuC_2~~~btuD_3	betI~~~betI_1~~~betI_2	3000689		2	1	0
ddpF~~~ddpF_1~~~ddpF_2~~~btuD_2~~~btuD_4	mngR_3~~~nagR_2~~~mngR_1~~~nagR_1~~~mngR~~~mngR_2	3000689		6	1	0
group_16054	group_40325		3000689	10	0	1
ltxB~~~hlyB~~~apxIB	prsE~~~hlyD	3000689		10	1	0
fes~~~fes_1~~~fes_2~~~fes_3	fepG_2~~~btuD_1~~~fepG~~~fepG_1		3000689	10	0	1
msmX_4~~~msmX_2~~~msmX_3~~~msiK	group_19306	3000689		10	1	0
ddpD~~~ddpD_2~~~btuD_2~~~ddpD_1	hycG_1~~~ndhK~~~hycG_2	3000689		6	1	0
group_43517	group_25706		3000689	10	0	1
group_21732	ltxB~~~hlyB~~~apxIB		3000689	1	0	1
group_9503	ugpC_1		3000689	1	0	1
iolG~~~afr~~~iolU_2	ycjU~~~msmX_1~~~msmX_2~~~btuD_3~~~msmX_3~~~btuD_4~~~msmX		3000689	10	0	1
rbsA_1~~~mglA_1~~~rbsA_3~~~rbsA_2~~~mglA_3~~~xylG_1~~~mglA_4~~~mglA_5	gspK_2~~~gspK_1~~~gspK~~~gspK_3	3000689		1	1	0
mntB_1~~~btuD_1~~~mntB_3~~~znuC_2~~~mntB	COQ5~~~COQ5_1~~~COQ5_2~~~ppsE~~~ppsE_2~~~ppsE_1~~~pksN	3000689		1	1	0
group_36245	macB_2~~~macB_3		3000689	6	0	1
glnQ_3~~~glnQ_4~~~glnQ_1~~~glnQ_2	group_40040	3000689		2	1	0
COQ5_1~~~tam_2~~~COQ5~~~tam_1	hmuV		3000689	8	0	1
fliZ~~~fliZ_2~~~fliZ_1	artM_2~~~artM_1~~~hisP_2		3000689	7	0	1
lsrR_1	lsrC_2~~~lsrC_1~~~lsrA_1~~~lsrC~~~btuD_2~~~lsrA_2		3000689	10	0	1
btuC_2~~~btuD_3	hutX	3000689		8	1	0
macB_2~~~macB_3	group_11191	3000689		8	1	0
lsrB_2~~~lsrB_1	fruK_1~~~araG_1~~~araG_2~~~fruK_2~~~lsrA_2		3000689	10	0	1
ddpD~~~ddpD_2~~~btuD_2~~~ddpD_1	ndhB_3~~~ndhB_1~~~mnhA1~~~mrpA~~~nuoL_1~~~nuoL_2~~~ndhD	3000689		2	1	0
btuD_1~~~irtA~~~btuD_4	mbtI	3000689		10	1	0
rbsA_1~~~mglA_1~~~rbsA_3~~~rbsA_2~~~mglA_3~~~xylG_1~~~mglA_4~~~mglA_5	rpiR~~~rpiR_1	3000689		10	1	0
group_1761	ugpC_2		3000689	1	0	1
pikAV~~~pikAV_1	group_3859		3000689	10	0	1
kduD_1~~~kduD_3~~~kduD_4	ugpC_1		3000689	3	0	1
group_38036	xylG_1~~~btuD_1~~~rbsA_1		3000689	2	0	1
yheI_1~~~yheI_2~~~yheI	group_38485	3000689		2	1	0
btuC_2~~~btuD_3	oprM_1~~~ttgC~~~ttgF~~~oprM~~~oprM_2	3000689		2	1	0
fyuA	group_3859		3000689	10	0	1
yheI_1~~~yheI_2~~~yheI	group_9226	3000689		3	1	0
group_20812	papB_1~~~papB	3000689		9	1	0
group_34063	ugpC_2		3000689	2	0	1
cheB_1~~~bvgA~~~cheB_2	ddpF~~~ddpF_1~~~ddpF_2~~~btuD_2~~~btuD_4		3000689	3	0	1
bbmA~~~nplT	msmX_4~~~msmX_2~~~msmX_3~~~msiK		3000689	10	0	1
group_21366	fepG_2~~~btuD_1~~~fepG~~~fepG_1		3000689	10	0	1
fecB~~~fecB_1	fecE~~~btuD_1~~~fecE_1~~~fecE_2		3000689	10	0	1
fecE	fecR_2~~~fecR_1~~~fecR	3000689		6	1	0
ltxB~~~hlyB~~~apxIB	tolC_1~~~bepC~~~arpC~~~oprM~~~oprM_2	3000689		10	1	0
hmuV	bcr_1~~~bcr_2~~~mdtL_1	3000689	0000055	5	1	2
hmuV	yvgN_2~~~yvgN_1~~~morA	3000689		7	1	0
lsrA_1~~~lsrA~~~btuD_2~~~btuD_3~~~lsrA_2	puuR	3000385;3000461;0000069;3000689;0000072;0000051		2	1	0
hmuV	hutX	3000689		10	1	0
ycjU~~~msmX_1~~~msmX_2~~~btuD_3~~~msmX_3~~~btuD_4~~~msmX	tdh_1~~~tdh_3~~~tdh_2~~~tdh_4	3000689		10	1	0
fecE~~~btuD_1~~~fecE_1~~~fecE_2	group_31059	3000689	0000040	4	1	2
ugpC_1	group_9730	3000689		10	1	0
fruA_2~~~manP_3~~~fruA_4~~~manP_2~~~fruA_1	ddpF~~~ddpF_1~~~ddpF_2~~~btuD_2~~~btuD_4		3000689	1	0	1
group_20812	group_43196	3000689		4	1	0
group_8414	group_25706		3000689	10	0	1
tdh_1~~~tdh_3~~~tdh_2~~~tdh_4	ycjU~~~msmX_1~~~msmX_2~~~btuD_3~~~msmX_3~~~btuD_4~~~msmX		3000689	10	0	1
group_25706	yahB_3~~~yahB_4~~~yahB_5~~~yahB_6	3000689		1	1	0
lsrC_2~~~lsrC_1~~~lsrA_1~~~lsrC~~~btuD_2~~~lsrA_2	group_36870	3000689		7	1	0
rbsA_2~~~rbsA_3~~~araG_2~~~rbsA_1	rbsC_3~~~rbsC_1~~~rbsC_2	3000689		10	1	0
oppF_1~~~oppF_2~~~btuD_5	ddpA_2~~~ddpA	3000385;3000461;0000069;3000689;0000072;0000051		10	1	0
group_25706	codB_3	3000689		2	1	0
cntO_3~~~cntO	hmuV		3000689	2	0	1
group_10481	rbsA_1~~~rbsA_3~~~xylG_2~~~rbsA_2~~~mglA_1~~~rbsA_4		3000689	8	0	1
yjhH_2~~~dapA_2	ugpC_2		3000689	10	0	1
group_17052	oppF_1~~~oppF_2~~~btuD_5		3000385;3000461;0000069;3000689;0000072;0000051	6	0	1
malK_2~~~malK_1	ganB	3000689		10	1	0
group_17213	group_40325		3000689	10	0	1
group_40325	yadV_1~~~yadV_3~~~yadV_2	3000689	3003823;0000006	10	1	2
hemS~~~hemS_2~~~hemS_1	hmuV		3000689	10	0	1
group_19969	btuC_2~~~btuD_3		3000689	4	0	1
group_28136	group_35863		3000689	6	0	1
group_39574	xylG_1~~~btuD_1~~~rbsA_1		3000689	10	0	1
group_3859	COQ5~~~COQ5_1~~~COQ5_2~~~ppsE~~~ppsE_2~~~ppsE_1~~~pksN	3000689		10	1	0
btuC_2~~~btuD_3	btuC_2	3000689		10	1	0
group_33149	group_33089	3000689		10	1	0
group_40325	cdiA2~~~fhaB	3000689		10	1	0
ddpD~~~ddpD_2~~~btuD_2~~~ddpD_1	hcaR_3~~~hcaR_1~~~hcaR_2	3000689		1	1	0
group_25706	arcC1_5	3000689		2	1	0
fepD_2~~~fepD_1~~~fepD	fepG_2~~~btuD_1~~~fepG~~~fepG_1		3000689	10	0	1
rbsA_2~~~xylG_1	group_16215	3000689		10	1	0
fecD~~~fecD_2~~~fecD_1	fecE~~~btuD_1~~~fecE_1~~~fecE_2		3000689	10	0	1
btuD_5~~~mntB_3~~~mntB_1	group_12634	3000689		1	1	0
group_35623	rbsA_1~~~rbsA_3~~~xylG_2~~~rbsA_2~~~mglA_1~~~rbsA_4		3000689	8	0	1
acpS_1	ugpC_1		3000689	1	0	1
rbsA_1~~~rbsA_3~~~xylG_2~~~rbsA_2~~~mglA_1~~~rbsA_4	group_14920	3000689		8	1	0
group_40325	gcvT_2~~~gcvT_1	3000689		10	1	0
group_33149	group_30201	3000689		8	1	0
ycjU~~~msmX_1~~~msmX_2~~~btuD_3~~~msmX_3~~~btuD_4~~~msmX	ompG~~~ompG_2~~~gph_2~~~ompG_1	3000689		10	1	0
group_16976	btuD_5~~~mntB_3~~~mntB_1		3000689	3	0	1
btuC_2~~~btuD_3	group_17178	3000689		10	1	0
btuD_1~~~irtA~~~btuD_4	ampG_1~~~ampG_2	3000689		10	1	0
appA_2~~~appA	ugpC_1		3000689	1	0	1
group_9705	btuD_5~~~mntB_3~~~mntB_1		3000689	3	0	1
entA~~~entA_1~~~entA_2	fepG_2~~~btuD_1~~~fepG~~~fepG_1		3000689	9	0	1
group_27868	rbsA_1~~~rbsA_3~~~xylG_2~~~rbsA_2~~~mglA_1~~~rbsA_4		3000689	1	0	1
ycjT~~~ycjT_2~~~ycjT_1	ycjU~~~msmX_1~~~msmX_2~~~btuD_3~~~msmX_3~~~btuD_4~~~msmX		3000689	10	0	1
fes_2	group_35863		3000689	10	0	1
group_5258	msmX_4~~~msmX_2~~~msmX_3~~~msiK		3000689	10	0	1
lsrC_2~~~lsrC_1~~~lsrA_1~~~lsrC~~~btuD_2~~~lsrA_2	group_9725	3000689		7	1	0
sorF~~~sorF_1~~~sorF_2	hmuV		3000689	4	0	1
group_35863	group_1703	3000689		6	1	0
group_25931	macB_2~~~macB_3		3000689	5	0	1
fruK_1~~~araG_1~~~araG_2~~~fruK_2~~~lsrA_2	rbsC_2~~~rbsC_1	3000689		10	1	0
group_16977	btuD_5~~~mntB_3~~~mntB_1		3000689	3	0	1
group_19934	ltxB~~~hlyB~~~apxIB		3000689	1	0	1
alsK_2	rbsA_1~~~mglA_1~~~rbsA_3~~~rbsA_2~~~mglA_3~~~xylG_1~~~mglA_4~~~mglA_5		3000689	1	0	1
group_3859	group_9646	3000689		10	1	0
group_17564	ltxB~~~hlyB~~~apxIB		3000689	1	0	1
group_38485	yheI_1~~~yheI_2~~~yheI		3000689	3	0	1
group_3859	mbtI	3000689		10	1	0
macB_2~~~macB_3	iucC~~~iucC_1~~~iucC_2	3000689		1	1	0
scrB~~~scrB_1~~~scrB_2	yheI_1~~~yheI_2~~~yheI		3000689	1	0	1
macB_2~~~macB_3	iucA~~~iucA_3	3000689		2	1	0
group_12671	malK_2~~~malK_1		3000689	10	0	1
group_2052	group_5185		3000689	9	0	1
alsE_2~~~alsE_3~~~alsE	oppF_1~~~oppF_2~~~btuD_5		3000385;3000461;0000069;3000689;0000072;0000051	1	0	1
oppF_1~~~oppF_2~~~btuD_5	cidA	3000385;3000461;0000069;3000689;0000072;0000051		3	1	0
group_40325	group_10139	3000689		10	1	0
rcsB_1~~~rcsB_2	group_20812		3000689	4	0	1
edcC~~~edcC_1~~~edcC_2	fruK_1~~~araG_1~~~araG_2~~~fruK_2~~~lsrA_2		3000689	1	0	1
ntdC	macB_2~~~macB_3		3000689	7	0	1
malK_2~~~malK_1	group_35344	3000689		8	1	0
ccdB	btuC_2~~~btuD_3		3000689	4	0	1
artM_2~~~artM_1~~~hisP_2	fliS_2~~~fliS~~~fliS_1	3000689		2	1	0
group_17889	ugpC_1		3000689	1	0	1
rbsA_2~~~xylG_1	rcsC_1~~~rcsC_2~~~cckA	3000689		10	1	0
rluA~~~rluA_2	btuC_2~~~btuD_3		3000689	1	0	1
nadC_1~~~nadC_2	hmuV		3000689	8	0	1
adh1	oppF_1~~~oppF_2~~~btuD_5		3000385;3000461;0000069;3000689;0000072;0000051	6	0	1
ugpC_1	group_33684	3000689		1	1	0
group_22702	group_20812		3000689	10	0	1
msmX_4~~~msmX_2~~~msmX_3~~~msiK	ngcG~~~araQ~~~malG_1~~~malG_2	3000689		10	1	0
ugpC_2	group_1996	3000689		10	1	0
lsrA_1~~~lsrA~~~btuD_2~~~btuD_3~~~lsrA_2	murR_1~~~murR_2~~~murR_3	3000385;3000461;0000069;3000689;0000072;0000051		3	1	0
araQ~~~malG_1	malK_2~~~malK_1		3000689	10	0	1
mopA	hmuV		3000689	5	0	1
group_17460	ddpD~~~ddpD_2~~~btuD_2~~~ddpD_1		3000689	2	0	1
malK_2~~~malK_1	group_44049	3000689		10	1	0
group_34637	group_35863		3000689	1	0	1
group_38273	group_35863		3000689	10	0	1
nfsA_2~~~nfsA_1~~~nfsA	hmuV		3000689	2	0	1
frwD_1~~~manP_1	hmuV		3000689	2	0	1
ddpD~~~ddpD_2~~~btuD_2~~~ddpD_1	group_10009	3000689		2	1	0
group_3859	group_5118	3000689		10	1	0
group_15193	group_40325		3000689	10	0	1
group_21640	btuC_2~~~btuD_3		3000689	3	0	1
group_40325	group_2292	3000689		10	1	0
yehC_2~~~yehC_3~~~yehC_1~~~yehC	ltxB~~~hlyB~~~apxIB		3000689	3	0	1
macB_2~~~macB_3	group_15301	3000689		1	1	0
group_5185	group_37420	3000689		9	1	0
macB_2~~~macB_3	group_38273	3000689		8	1	0
lsrK_1~~~lsrK_2	lsrC_2~~~lsrC_1~~~lsrA_1~~~lsrC~~~btuD_2~~~lsrA_2		3000689	9	0	1
ulaE_3~~~ulaE_1	group_5185		3000689	10	0	1
yehY~~~yehY_1	oppF_1~~~oppF_2~~~btuD_5		3000385;3000461;0000069;3000689;0000072;0000051	1	0	1
group_25706	fdrA_1	3000689		1	1	0
group_9226	rbsA_1~~~rbsA_3~~~xylG_2~~~rbsA_2~~~mglA_1~~~rbsA_4		3000689	1	0	1
cvaA~~~cvaA_1	group_35863		3000689	2	0	1
macB_2~~~macB_3	group_31877	3000689		6	1	0
oxyR_4~~~benM~~~cysB_2~~~gltC_2~~~cysB_1	ddpD~~~ddpD_2~~~btuD_2~~~ddpD_1		3000689	2	0	1
group_10569	btuC_2~~~btuD_3		3000689	1	0	1
hmuV	group_18251	3000689		10	1	0
group_17600	ddpD~~~ddpD_2~~~btuD_2~~~ddpD_1		3000689	6	0	1
group_10139	ugpC_1		3000689	2	0	1
group_21341	xylG_1~~~btuD_1~~~rbsA_1		3000689	10	0	1
aplK	xylG_1~~~btuD_1~~~rbsA_1		3000689	10	0	1
group_12109	ugpC_1		3000689	1	0	1
group_5185	srlR_1	3000689	0000035;3007379;0000013;0000038;3007378;0000052;0000007	10	1	2
pdeN_3~~~pdeN_2~~~pdeN_1	rbsA_2~~~xylG_1		3000689	1	0	1
hmuV	mexA~~~acrA_1~~~acrE_2~~~ttgA	3000689	0000030	5	1	2
group_25706	group_856	3000689		2	1	0
hmuT~~~btuF_2	hmuV		3000689	10	0	1
group_20812	group_39766	3000689		1	1	0
ycjU~~~msmX_1~~~msmX_2~~~btuD_3~~~msmX_3~~~btuD_4~~~msmX	group_22800	3000689		10	1	0
fdrA_4~~~fdrA_3~~~fdrA_2	yheI_1~~~yheI_2~~~yheI		3000689	1	0	1
group_40325	group_17865	3000689		2	1	0
btuC_2~~~btuD_3	group_18251	3000689		8	1	0
macB_2~~~macB_3	apxIB_2~~~ltxB_2~~~ltxB~~~apxIB~~~lagD	3000689		5	1	0
lsrC_2~~~lsrC_1~~~lsrA_1~~~lsrC~~~btuD_2~~~lsrA_2	lsrD_2~~~lsrD_1~~~lsrD_3	3000689		10	1	0
rbsA_2~~~xylG_1	uhpB_2~~~uhpB_1	3000689		5	1	0
pfeA~~~fepA_1~~~fepA_2~~~fepA_3~~~pfeA_1~~~btuB_3	group_35863		3000689	10	0	1
group_21640	hmuV		3000689	2	0	1
uspG_2~~~uspG_1~~~uspG	fepG_2~~~btuD_1~~~fepG~~~fepG_1		3000689	7	0	1
COQ5_1~~~tam_2~~~COQ5~~~tam_1	btuC_2~~~btuD_3		3000689	10	0	1
rbsA_2~~~xylG_1	uhpC_1~~~uhpC_2~~~uhpC_3	3000689		4	1	0
fepG_2~~~btuD_1~~~fepG~~~fepG_1	fepD_2~~~fepD_1~~~fepD	3000689		10	1	0
feuC~~~btuC_2	hmuV		3000689	2	0	1
group_25706	group_7594	3000689		2	1	0
mntB_9~~~mntB_7~~~mntB_3	group_34144	3000689		6	1	0
malK_2~~~malK_1	group_5660	3000689		8	1	0
yadV_1~~~yadV_3~~~yadV_2	ugpC_1	3003823;0000006	3000689	2	2	1
fecE~~~btuD_1~~~fecE_1~~~fecE_2	opgE_3~~~opgE_2	3000689		2	1	0
group_10269	fecE~~~btuD_1~~~fecE_1~~~fecE_2		3000689	2	0	1
ddpF~~~ddpF_1~~~ddpF_2~~~btuD_2~~~btuD_4	hyfR_2~~~hyfR_1~~~hyfR~~~norR_1	3000689		6	1	0
macB_2~~~macB_3	group_15302	3000689		1	1	0
group_11605	ugpC_1		3000689	1	0	1
group_43196	group_20812		3000689	2	0	1
group_39075	yheI_1~~~yheI_2~~~yheI		3000689	4	0	1
group_29149	xylG_1~~~btuD_1~~~rbsA_1		3000689	2	0	1
group_28571	ugpC_2		3000689	10	0	1
mbtI	btuD_1~~~irtA~~~btuD_4		3000689	10	0	1
lamB_2~~~lamB_1	malK_2~~~malK_1		3000689	10	0	1
rbsA_1~~~rbsA_3~~~xylG_2~~~rbsA_2~~~mglA_1~~~rbsA_4	rbsB_3~~~rbsB_2~~~rbsB_1	3000689		8	1	0
cheB_1~~~bvgA~~~cheB_2	ddpD~~~ddpD_2~~~btuD_2~~~ddpD_1		3000689	5	0	1
ycjU~~~msmX_1~~~msmX_2~~~btuD_3~~~msmX_3~~~btuD_4~~~msmX	ycjM~~~ycjM_2~~~ycjM_1	3000689		10	1	0
rnk	fepG_2~~~btuD_1~~~fepG~~~fepG_1		3000689	7	0	1
decR~~~decR_2~~~decR_1	mdlB~~~mdlB_1~~~mdlB_2		3000689	9	0	1
group_40325	group_26239	3000689		10	1	0
sorC~~~sorC_2~~~sorC_1~~~sorC_3~~~lamB_1	hmuV		3000689	3	0	1
group_1425	fecE~~~btuD_1~~~fecE_1~~~fecE_2		3000689	1	0	1
rluA~~~rluA_2	hmuV		3000689	3	0	1
btuD_1~~~irtA~~~btuD_4	intS_2~~~intS_4~~~intA_3~~~intA_2~~~intA_1~~~intS_3~~~intS~~~intA_4	3000689		10	1	0
yhfS_2~~~yhfS	glnQ_3~~~glnQ_4~~~glnQ_1~~~glnQ_2		3000689	2	0	1
msmX_4~~~msmX_2~~~msmX_3~~~msiK	cycB	3000689		10	1	0
malK_2~~~malK_1	group_30046	3000689		9	1	0
pgrR_2~~~pgrR_4~~~dmlR_5~~~pgrR_1~~~pgrR_3	hmuV		3000689	5	0	1
group_28195	fecE~~~btuD_1~~~fecE_1~~~fecE_2		3000689	2	0	1
group_29882	ltxB~~~hlyB~~~apxIB		3000689	1	0	1
rbsA_2~~~rbsA_3~~~araG_2~~~rbsA_1	group_10851	3000689		1	1	0
oppF_1~~~oppF_2~~~btuD_5	dppD_1~~~dppD_2	3000385;3000461;0000069;3000689;0000072;0000051		10	1	0
fepG_2~~~btuD_1~~~fepG~~~fepG_1	citD	3000689		6	1	0
fepG_2~~~btuD_1~~~fepG~~~fepG_1	fepA_2~~~fepA~~~fepA_1~~~btuB_2	3000689		10	1	0
group_25706	atzF_2	3000689		2	1	0
yheI_1~~~yheI_2~~~yheI	lgoD_1	3000689		5	1	0
malK_2~~~malK_1	group_36567	3000689		10	1	0
glcR_1	oppF_1~~~oppF_2~~~btuD_5	0000035;3007379;0000013;0000038;3007378;0000052;0000007	3000385;3000461;0000069;3000689;0000072;0000051	6	2	1
sfmF~~~sfmF_1~~~sfmF_2	ddpD~~~ddpD_2~~~btuD_2~~~ddpD_1		3000689	5	0	1
cvaC	macB_2~~~macB_3		3000689	3	0	1
ddpD~~~ddpD_2~~~btuD_2~~~ddpD_1	ddpF~~~ddpF_1~~~ddpF_2~~~btuD_2~~~btuD_4	3000689	3000689	8	1	1
sepA~~~sepA_2~~~espP_2~~~pic~~~pic_3~~~pic_1~~~espC~~~pic_5~~~pic_6~~~pic_8~~~pic_4~~~sepA_4~~~sepA_3~~~sepA_1~~~eatA~~~eatA_1~~~eatA_2	group_20812	3003823;0000006	3000689	1	2	1
xylG_1~~~btuD_1~~~rbsA_1	aplK	3000689		10	1	0
manR~~~manR_2~~~mtlR_1~~~manR_1	hmuV		3000689	2	0	1
dppB_2~~~dppB_1	oppF_1~~~oppF_2~~~btuD_5		3000385;3000461;0000069;3000689;0000072;0000051	10	0	1
malK_2~~~malK_1	group_43403	3000689		10	1	0
group_27891	fecE~~~btuD_1~~~fecE_1~~~fecE_2	0000040	3000689	1	2	1
group_26966	group_35863		3000689	3	0	1
group_27247	glnQ_3~~~glnQ_4~~~glnQ_1~~~glnQ_2		3000689	5	0	1
artM_2~~~artM_1~~~hisP_2	sdiA~~~sdiA_2~~~sdiA_1	3000689		9	1	0
ddpF~~~ddpF_1~~~ddpF_2~~~btuD_2~~~btuD_4	hcaD~~~hcaD_1~~~hcaD_2	3000689		1	1	0
group_9455	ycjU~~~msmX_1~~~msmX_2~~~btuD_3~~~msmX_3~~~btuD_4~~~msmX		3000689	2	0	1
lsrC_3~~~lsrC~~~lsrC_1~~~lsrC_2	lsrA_1~~~lsrA~~~btuD_2~~~btuD_3~~~lsrA_2		3000385;3000461;0000069;3000689;0000072;0000051	10	0	1
group_10998	ltxB~~~hlyB~~~apxIB		3000689	1	0	1
ugpC_1	lpfD_2~~~lpfD_1~~~lpfD	3000689		10	1	0
ddpF~~~ddpF_1~~~ddpF_2~~~btuD_2~~~btuD_4	hycG_1~~~ndhK~~~hycG_2	3000689		8	1	0
group_33576	mntB_9~~~mntB_7~~~mntB_3		3000689	2	0	1
mdlB~~~mdlB_1~~~mdlB_2	decR~~~decR_2~~~decR_1	3000689		10	1	0
ccdB	hmuV		3000689	3	0	1
fecE~~~btuD_1~~~fecE_1~~~fecE_2	fecI~~~fecI_1~~~fecI_2	3000689		10	1	0
COQ5~~~COQ5_1~~~COQ5_2~~~ppsE~~~ppsE_2~~~ppsE_1~~~pksN	btuD_1~~~irtA~~~btuD_4		3000689	10	0	1
group_40325	yadL	3000689		1	1	0
group_40325	group_12512	3000689		1	1	0
abgA_1~~~abgA_2~~~abgA	ddpF~~~ddpF_1~~~ddpF_2~~~btuD_2~~~btuD_4		3000689	1	0	1
group_22275	macB_2~~~macB_3		3000689	10	0	1
yadV_1~~~yadV_3~~~yadV_2	group_40325	3003823;0000006	3000689	10	2	1
ugpC_2	group_29022	3000689		10	1	0
ndhB_3~~~ndhB_1~~~mnhA1~~~mrpA~~~nuoL_1~~~nuoL_2~~~ndhD	ddpF~~~ddpF_1~~~ddpF_2~~~btuD_2~~~btuD_4		3000689	7	0	1
group_27304	group_20812		3000689	1	0	1
group_10052	ddpD~~~ddpD_2~~~btuD_2~~~ddpD_1		3000689	7	0	1
yjaB~~~yjaB_1	oppF_1~~~oppF_2~~~btuD_5		3000385;3000461;0000069;3000689;0000072;0000051	1	0	1
group_38127	ugpC_1		3000689	2	0	1
group_33149	group_33414	3000689		6	1	0
pdeN_3~~~pdeN_2~~~pdeN_1	group_40325		3000689	8	0	1
btuD_5~~~mntB_3~~~mntB_1	group_16976	3000689		2	1	0
cvaA~~~cvaA_1	macB_2~~~macB_3		3000689	9	0	1
ltxB~~~hlyB~~~apxIB	pgrR_5~~~pgrR_4~~~pgrR_2	3000689		6	1	0
group_19969	hmuV		3000689	3	0	1
group_5185	group_2052	3000689		7	1	0
group_40325	group_9371	3000689		10	1	0
ybgD~~~ybgD_2~~~ybgD_1~~~ybgD_3	yheI~~~yheI_2~~~yheI_1~~~btuD_5		3000689	5	0	1
group_31059	fecE~~~btuD_1~~~fecE_1~~~fecE_2	0000040	3000689	5	2	1
macB_2~~~macB_3	group_4680	3000689		9	1	0
btuC_2~~~btuD_3	nadC_1~~~nadC_2	3000689		10	1	0
rutB_3~~~rutB_2	yheI_1~~~yheI_2~~~yheI		3000689	1	0	1
group_33149	group_34750	3000689		4	1	0
group_35863	tdeA	3000689		3	1	0
msmX_4~~~msmX_2~~~msmX_3~~~msiK	group_2683	3000689		10	1	0
btuD_5~~~mntB_3~~~mntB_1	group_34147	3000689		10	1	0
group_13199	ugpC_1		3000689	3	0	1
xylG_1~~~btuD_1~~~rbsA_1	group_25116	3000689		1	1	0
rbsA_2~~~rbsA_3~~~araG_2~~~rbsA_1	rbsB_1	3000689		10	1	0
group_22056	group_33149		3000689	1	0	1
cycB	msmX_4~~~msmX_2~~~msmX_3~~~msiK		3000689	10	0	1
rbsB_1	rbsA_2~~~rbsA_3~~~araG_2~~~rbsA_1		3000689	10	0	1
hapE	macB_2~~~macB_3		3000689	7	0	1
sorC_1	xylG_1~~~btuD_1~~~rbsA_1		3000689	10	0	1
nagK_2~~~nagK_1	glnQ_3~~~glnQ_4~~~glnQ_1~~~glnQ_2		3000689	6	0	1
hmuV	mexB~~~acrF_2~~~acrF_1~~~acrB_2~~~mdtF_2~~~mdtC_1~~~acrB_3~~~acrB_1~~~mexB_1	3000689	0000045	5	1	2
rbsC_2~~~rbsC_1	fruK_1~~~araG_1~~~araG_2~~~fruK_2~~~lsrA_2		3000689	10	0	1
group_14920	rbsA_1~~~rbsA_3~~~xylG_2~~~rbsA_2~~~mglA_1~~~rbsA_4		3000689	8	0	1
hyfE~~~hyfE_1~~~hyfE_2	ddpD~~~ddpD_2~~~btuD_2~~~ddpD_1		3000689	6	0	1
ddpD~~~ddpD_2~~~btuD_2~~~ddpD_1	ddpX~~~ddpA_2~~~ddpX_1	3000689		5	1	0
ulaC_1~~~ulaC_2	group_20812		3000689	1	0	1
iutA	macB_2~~~macB_3		3000689	1	0	1
ugpC_1	uhpB_2~~~uhpB_1	3000689		10	1	0
cscB~~~cscB_1~~~cscB_2	fruK_1~~~araG_1~~~araG_2~~~fruK_2~~~lsrA_2		3000689	2	0	1
ugpC_1	group_16054	3000689		1	1	0
group_40325	ulaA_2~~~ulaA_1~~~ulaA_3	3000689		2	1	0
group_9686	yheI_1~~~yheI_2~~~yheI		3000689	1	0	1
lsrA_1~~~lsrA~~~btuD_2~~~btuD_3~~~lsrA_2	srmB_2~~~srmB_1	3000385;3000461;0000069;3000689;0000072;0000051		1	1	0
yheI_1~~~yheI_2~~~yheI	group_18236	3000689		1	1	0
yvgN_2~~~yvgN_1~~~morA	btuC_2~~~btuD_3		3000689	6	0	1
group_17278	oppF_1~~~oppF_2~~~btuD_5		3000385;3000461;0000069;3000689;0000072;0000051	4	0	1
group_33149	tcpA	3000689		6	1	0
group_40325	elfC_1~~~elfC_2~~~elfC_4~~~elfC_3~~~lpfC_2~~~htrE_2~~~lpfC_1~~~fimD_2	3000689		10	1	0
lsrC_2~~~lsrC_1~~~lsrA_1~~~lsrC~~~btuD_2~~~lsrA_2	group_19887	3000689		7	1	0
group_37883	rbsA_2~~~xylG_1		3000689	2	0	1
macB_2~~~macB_3	pfeA~~~fepA_1~~~fepA_2~~~fepA_3~~~pfeA_1~~~btuB_3	3000689		4	1	0
fepG_2~~~btuD_1~~~fepG~~~fepG_1	group_21366	3000689		10	1	0
sorA~~~sorA_2	hmuV		3000689	4	0	1
macB_2~~~macB_3	group_36245	3000689		7	1	0
rbsC_1	xylG_1~~~btuD_1~~~rbsA_1		3000689	10	0	1
group_40325	group_25112	3000689		2	1	0
mntB_1~~~btuD_1~~~mntB_3~~~znuC_2~~~mntB	group_15302	3000689		1	1	0
fepG_2~~~btuD_1~~~fepG~~~fepG_1	fes~~~fes_1~~~fes_2~~~fes_3	3000689		10	1	0
vgrG1~~~vgrG1_2~~~vgrG1_3	oppF_1~~~oppF_2~~~btuD_5		3000385;3000461;0000069;3000689;0000072;0000051	1	0	1
glnQ_3~~~glnQ_4~~~glnQ_1~~~glnQ_2	group_37358	3000689		10	1	0
yhdN~~~iolS	hmuV		3000689	7	0	1
group_7594	group_25706		3000689	3	0	1
klcA_7~~~klcA_4	mntB_9~~~mntB_7~~~mntB_3		3000689	1	0	1
gatY_3~~~fba~~~kbaY_1~~~kbaY_4	hmuV		3000689	2	0	1
fecE~~~btuD_1~~~fecE_1~~~fecE_2	group_4204	3000689		10	1	0
yheI~~~yheI_2~~~yheI_1~~~btuD_5	group_10516	3000689		2	1	0
group_33127	fecE~~~btuD_1~~~fecE_1~~~fecE_2	0000040	3000689	1	2	1
group_5185	ulaE_3~~~ulaE_1	3000689		10	1	0
group_20812	group_22702	3000689		10	1	0
lsrA_1~~~lsrA~~~btuD_2~~~btuD_3~~~lsrA_2	puuC~~~betB~~~puuC_1~~~puuC_2	3000385;3000461;0000069;3000689;0000072;0000051		2	1	0
fecE~~~btuD_1~~~fecE_1~~~fecE_2	fecB~~~fecB_1	3000689		10	1	0
shlB~~~fhaC~~~shlB_2	group_40325		3000689	10	0	1
phnI_1~~~phnI_2~~~phnI~~~btuD_5	lsrA_1~~~lsrA~~~btuD_2~~~btuD_3~~~lsrA_2		3000385;3000461;0000069;3000689;0000072;0000051	2	0	1
ltxB~~~hlyB~~~apxIB	fumA_1~~~fumA_2~~~fumA_3	3000689		4	1	0
pgrR_3~~~pgrR_5~~~pgrR_4~~~pgrR_1	group_40325		3000689	2	0	1
group_34144	mntB_9~~~mntB_7~~~mntB_3		3000689	3	0	1
group_21691	oppF_1~~~oppF_2~~~btuD_5		3000385;3000461;0000069;3000689;0000072;0000051	2	0	1
hmuU~~~hmuU_2~~~hmuU_1~~~hmuU_3	btuC_2~~~btuD_3		3000689	8	0	1
mtlK~~~mtlK_3~~~mtlK_2~~~mtlK_1	yheI_1~~~yheI_2~~~yheI		3000689	2	0	1
glvC~~~glvC_2~~~glvC_1	ddpF~~~ddpF_1~~~ddpF_2~~~btuD_2~~~btuD_4		3000689	4	0	1
hmuV	group_17178	3000689		8	1	0
fdrA_4	group_25706		3000689	2	0	1
ddpD~~~ddpD_2~~~btuD_2~~~ddpD_1	sfmF~~~sfmF_1~~~sfmF_2	3000689		1	1	0
tnpA~~~tnpA_1	ugpC_2		3000689	8	0	1
group_26784	group_20812		3000689	4	0	1
rcsC_1~~~rcsC_2~~~cckA	ugpC_1		3000689	4	0	1
ddpD~~~ddpD_2~~~btuD_2~~~ddpD_1	ddpB~~~ddpB_1~~~ddpB_2	3000689		6	1	0
group_18251	btuC_2~~~btuD_3		3000689	8	0	1
lsrK_2~~~lsrK_1~~~lsrK~~~lsrK_3	lsrA_1~~~lsrA~~~btuD_2~~~btuD_3~~~lsrA_2		3000385;3000461;0000069;3000689;0000072;0000051	7	0	1
ydjH~~~RBKS	ugpC_1		3000689	4	0	1
rbsA_2~~~xylG_1	ugpC_1	3000689	3000689	4	1	1
tcpT~~~tcpT_1~~~tcpT_2	group_33149		3000689	8	0	1
group_27355	group_25706		3000689	2	0	1
fepG_2~~~btuD_1~~~fepG~~~fepG_1	rna~~~rna_1~~~rna_2	3000689		6	1	0
xylG_1~~~btuD_1~~~rbsA_1	group_27863	3000689		4	1	0
lsrC_2~~~lsrC_1~~~lsrA_1~~~lsrC~~~btuD_2~~~lsrA_2	lsrK_1~~~lsrK_2	3000689		9	1	0
namA	hmuV		3000689	8	0	1
group_40325	group_10904	3000689		9	1	0
mdlB~~~mdlB_1~~~mdlB_2	group_37961	3000689		4	1	0
fepG_2~~~btuD_1~~~fepG~~~fepG_1	uspG_2~~~uspG_1~~~uspG	3000689		6	1	0
sfmH~~~sfmH_1~~~sfmH_2	ddpD~~~ddpD_2~~~btuD_2~~~ddpD_1		3000689	2	0	1
ltxB~~~hlyB~~~apxIB	glmS_1~~~glmS_2	3000689		4	1	0
group_11191	macB_2~~~macB_3		3000689	9	0	1
ddpF~~~ddpF_1~~~ddpF_2~~~btuD_2~~~btuD_4	sfmA~~~sfmA_2	3000689		1	1	0
group_35344	malK_2~~~malK_1		3000689	8	0	1
group_17545	yheI_1~~~yheI_2~~~yheI		3000689	1	0	1
hyfA_5~~~hyfA_4~~~hyfA_2~~~hyfA_1	ddpD~~~ddpD_2~~~btuD_2~~~ddpD_1		3000689	4	0	1
hemR_2~~~hemR_1~~~hemR_3	btuC_2~~~btuD_3		3000689	8	0	1
lgoD_1	yheI_1~~~yheI_2~~~yheI		3000689	2	0	1
hyfR_2~~~hyfR_1~~~hyfR~~~norR_1	ddpD~~~ddpD_2~~~btuD_2~~~ddpD_1		3000689	5	0	1
hmuV	pgrR_3~~~pgrR_1~~~pgrR~~~pgrR_4~~~pgrR_2	3000689		4	1	0
group_18038	ddpF~~~ddpF_1~~~ddpF_2~~~btuD_2~~~btuD_4		3000689	3	0	1
group_38333	btuC_2~~~btuD_3		3000689	2	0	1
group_12512	ugpC_1		3000689	3	0	1
mngR_3~~~nagR_2~~~mngR_1~~~nagR_1~~~mngR~~~mngR_2	ddpF~~~ddpF_1~~~ddpF_2~~~btuD_2~~~btuD_4		3000689	4	0	1
sorB_1~~~sorB_2~~~sorB~~~sorB_3	btuC_2~~~btuD_3		3000689	2	0	1
ilvG~~~ilvG_1~~~ilvG_2	yheI~~~yheI_2~~~yheI_1~~~btuD_5		3000689	3	0	1
uhpA_2~~~uhpA_1	ugpC_1		3000689	9	0	1
group_40325	group_16693	3000689		2	1	0
oppF_1~~~oppF_2~~~btuD_5	fldP	3000385;3000461;0000069;3000689;0000072;0000051		4	1	0
ddpF~~~ddpF_1~~~ddpF_2~~~btuD_2~~~btuD_4	ddpD~~~ddpD_2~~~btuD_2~~~ddpD_1	3000689	3000689	8	1	1
hmuT~~~btuF_2	btuC_2~~~btuD_3		3000689	8	0	1
fecE~~~btuD_1~~~fecE_1~~~fecE_2	group_1693	3000689		8	1	0
xylG_1~~~btuD_1~~~rbsA_1	group_38161	3000689		4	1	0
ycjY_2~~~ycjY_1	btuC_2~~~btuD_3		3000689	5	0	1
oppF_1~~~oppF_2~~~btuD_5	group_3727	3000385;3000461;0000069;3000689;0000072;0000051	0000073	4	1	2
group_24173	artM_2~~~artM_1~~~hisP_2		3000689	4	0	1
betC	yheI_1~~~yheI_2~~~yheI		3000689	1	0	1
cidA	oppF_1~~~oppF_2~~~btuD_5		3000385;3000461;0000069;3000689;0000072;0000051	6	0	1
sorF~~~sorF_1~~~sorF_2	btuC_2~~~btuD_3		3000689	2	0	1
btuC_2~~~btuD_3	ycjY_2~~~ycjY_1	3000689		4	1	0
rpiR~~~rpiR_1	rbsA_1~~~mglA_1~~~rbsA_3~~~rbsA_2~~~mglA_3~~~xylG_1~~~mglA_4~~~mglA_5		3000689	9	0	1
arcC1_5	group_25706		3000689	2	0	1
group_14570	ltxB~~~hlyB~~~apxIB		3000689	1	0	1
salL	btuC_2~~~btuD_3		3000689	5	0	1
group_9148	group_33149		3000689	2	0	1
group_9730	ugpC_1		3000689	9	0	1
tcpA	group_33149		3000689	8	0	1
group_35863	group_36245	3000689		3	1	0
group_20039	group_40325		3000689	3	0	1
atzF_2	group_25706		3000689	2	0	1
ddpD~~~ddpD_2~~~btuD_2~~~ddpD_1	group_13035	3000689		2	1	0
kduD_1~~~kduD_3~~~kduD_4	group_40325		3000689	9	0	1
group_28317	oppF_1~~~oppF_2~~~btuD_5		3000385;3000461;0000069;3000689;0000072;0000051	1	0	1
ompR_2~~~ompR_1~~~rssB_2	ugpC_1		3000689	4	0	1
ltxB~~~hlyB~~~apxIB	group_9470	3000689		8	1	0
rbsC_3~~~rbsC_4	ugpC_1		3000689	4	0	1
sfmA~~~sfmA_2	ddpF~~~ddpF_1~~~ddpF_2~~~btuD_2~~~btuD_4		3000689	2	0	1
pgrR_3~~~pgrR_1~~~pgrR~~~pgrR_4~~~pgrR_2	hmuV		3000689	5	0	1
xylG_1~~~btuD_1~~~rbsA_1	group_10515	3000689		4	1	0
lsrA_1~~~lsrA~~~btuD_2~~~btuD_3~~~lsrA_2	lsrK_2~~~lsrK_1~~~lsrK~~~lsrK_3	3000385;3000461;0000069;3000689;0000072;0000051		8	1	0
glnQ_3~~~glnQ_4~~~glnQ_1~~~glnQ_2	group_16702	3000689		2	1	0
norR_3~~~hyfC_2~~~hyfC~~~hyfC_1~~~ndhA	ddpD~~~ddpD_2~~~btuD_2~~~ddpD_1		3000689	4	0	1
hemS~~~hemS_2~~~hemS_1	btuC_2~~~btuD_3		3000689	8	0	1
group_18236	oppF_1~~~oppF_2~~~btuD_5		3000385;3000461;0000069;3000689;0000072;0000051	2	0	1
chuW	btuC_2~~~btuD_3		3000689	8	0	1
hmuV	COQ5_1~~~tam_2~~~COQ5~~~tam_1	3000689		8	1	0
yahB_4	group_25706		3000689	2	0	1
oppF_1~~~oppF_2~~~btuD_5	yiaX1~~~yiaX1_2~~~yiaX1_1	3000385;3000461;0000069;3000689;0000072;0000051		4	1	0
group_856	group_25706		3000689	2	0	1
sgbE~~~araD~~~sgbE_2~~~sgbE_1	group_5185		3000689	9	0	1
ddpD~~~ddpD_2~~~btuD_2~~~ddpD_1	ompD~~~ompD_1~~~ompD_2~~~ompD_3	3000689	3000645;0000008	4	1	2
xylG_1~~~btuD_1~~~rbsA_1	group_43365	3000689		4	1	0
group_10206	ltxB~~~hlyB~~~apxIB		3000689	1	0	1
ddpD~~~ddpD_2~~~btuD_2~~~ddpD_1	ddpC~~~ddpC_1~~~ddpC_2	3000689		9	1	0
fruA_3~~~fruA_4~~~fruA_2	btuC_2~~~btuD_3		3000689	2	0	1
group_40325	lpfD_2~~~lpfD_1~~~lpfD	3000689		2	1	0
uhpB_2~~~uhpB_1	ugpC_1		3000689	9	0	1
abgB~~~abgB_2~~~abgB_1	ddpF~~~ddpF_1~~~ddpF_2~~~btuD_2~~~btuD_4		3000689	4	0	1
group_37106	glnQ_3~~~glnQ_4~~~glnQ_1~~~glnQ_2		3000689	9	0	1
group_281	group_33149		3000689	8	0	1
btuD_5~~~pglK~~~btuD_4~~~btuD_2~~~msbA_1	caf1A_2~~~caf1A_3~~~caf1A~~~caf1A_1~~~caf1A_4	3000689		4	1	0
xylG_1~~~btuD_1~~~rbsA_1	group_43468	3000689		4	1	0
xylG_1~~~btuD_1~~~rbsA_1	group_37680	3000689		4	1	0
group_5185	yfkN_1~~~yfkN	3000689		1	1	0
group_19973	oppF_1~~~oppF_2~~~btuD_5		3000385;3000461;0000069;3000689;0000072;0000051	3	0	1
lsrA_1~~~lsrA~~~btuD_2~~~btuD_3~~~lsrA_2	icsA~~~icsA_1~~~icsA_2~~~aidAI~~~hipA~~~icsA_3	3000385;3000461;0000069;3000689;0000072;0000051		2	1	0
xylG_1~~~btuD_1~~~rbsA_1	group_22717	3000689		4	1	0
frwD_1~~~manP_1	btuC_2~~~btuD_3		3000689	2	0	1
group_16215	ugpC_1		3000689	4	0	1
dsbG_2~~~dsbG~~~dsbG_1	fepG_2~~~btuD_1~~~fepG~~~fepG_1		3000689	6	0	1
caf1A_2~~~caf1A_3~~~caf1A~~~caf1A_1~~~caf1A_4	btuD_5~~~pglK~~~btuD_4~~~btuD_2~~~msbA_1		3000689	7	0	1
lsrD_2~~~lsrD_1~~~lsrD_3	lsrC_2~~~lsrC_1~~~lsrA_1~~~lsrC~~~btuD_2~~~lsrA_2		3000689	7	0	1
group_35863	group_28136	3000689		7	1	0
group_4035	btuC_2~~~btuD_3		3000689	2	0	1
xylG_1~~~btuD_1~~~rbsA_1	group_2278	3000689		4	1	0
group_43928	oppF_1~~~oppF_2~~~btuD_5		3000385;3000461;0000069;3000689;0000072;0000051	6	0	1
codB_3	group_25706		3000689	2	0	1
hmuV	group_9920	3000689		8	1	0
group_40738	group_33149		3000689	8	0	1
hflC_1~~~hflC_2	btuC_2~~~btuD_3		3000689	2	0	1
xylG_1~~~btuD_1~~~rbsA_1	group_37098	3000689		4	1	0
mopA	btuC_2~~~btuD_3		3000689	4	0	1
aroH_1~~~aroH_2	group_35863		3000689	5	0	1
group_17187	yheI_1~~~yheI_2~~~yheI		3000689	2	0	1
mak_1~~~nagK_1~~~mak_2	btuC_2~~~btuD_3		3000689	2	0	1
group_35863	apxIB_2~~~ltxB_2~~~ltxB~~~apxIB~~~lagD	3000689		5	1	0
yiaX1~~~yiaX1_2~~~yiaX1_1	oppF_1~~~oppF_2~~~btuD_5		3000385;3000461;0000069;3000689;0000072;0000051	4	0	1
hmuV	btuC_2~~~btuD_3	3000689	3000689	8	1	1
ddpF~~~ddpF_1~~~ddpF_2~~~btuD_2~~~btuD_4	ompD~~~ompD_1~~~ompD_2~~~ompD_3	3000689	3000645;0000008	4	1	2
hmuV	nadC_1~~~nadC_2	3000689		8	1	0
xylG_1~~~btuD_1~~~rbsA_1	group_2401	3000689		4	1	0
ddpD~~~ddpD_2~~~btuD_2~~~ddpD_1	sfmH~~~sfmH_1~~~sfmH_2	3000689		1	1	0
group_22725	oppF_1~~~oppF_2~~~btuD_5		3000385;3000461;0000069;3000689;0000072;0000051	1	0	1
ndhB_3~~~ndhB_1~~~mnhA1~~~mrpA~~~nuoL_1~~~nuoL_2~~~ndhD	ddpD~~~ddpD_2~~~btuD_2~~~ddpD_1		3000689	1	0	1
fepG_2~~~btuD_1~~~fepG~~~fepG_1	group_29902	3000689		6	1	0
focB_2~~~focB~~~focB_1	ddpD~~~ddpD_2~~~btuD_2~~~ddpD_1		3000689	6	0	1
oxyR_2~~~benM~~~oxyR_3~~~cysB_2	oppF_1~~~oppF_2~~~btuD_5		3000385;3000461;0000069;3000689;0000072;0000051	6	0	1
ycjY_2~~~ycjY_1	hmuV		3000689	7	0	1
hyfB_1~~~hyfB_3~~~hyfB_2~~~hyfB~~~ndhB_1~~~ndhB_4	ddpD~~~ddpD_2~~~btuD_2~~~ddpD_1		3000689	4	0	1
hutX	btuC_2~~~btuD_3		3000689	8	0	1
oppF_1~~~oppF_2~~~btuD_5	dctB~~~dctB_1~~~kinA~~~dctB_2~~~sasA	3000385;3000461;0000069;3000689;0000072;0000051		4	1	0
group_16225	group_40325		3000689	9	0	1
xylG_1~~~btuD_1~~~rbsA_1	group_8873	3000689		4	1	0
group_17216	group_40325		3000689	9	0	1
glnQ_3~~~glnQ_4~~~glnQ_1~~~glnQ_2	group_5458	3000689		4	1	0
xylG_1~~~btuD_1~~~rbsA_1	group_39064	3000689		4	1	0
papD_2~~~papD~~~papD_1	yheI~~~yheI_2~~~yheI_1~~~btuD_5		3000689	4	0	1
entE_1~~~entE_2~~~entE	fepG_2~~~btuD_1~~~fepG~~~fepG_1		3000689	9	0	1
fepG_2~~~btuD_1~~~fepG~~~fepG_1	rnk	3000689		6	1	0
group_22886	yheI_1~~~yheI_2~~~yheI		3000689	2	0	1
gatY_3~~~fba~~~kbaY_1~~~kbaY_4	btuC_2~~~btuD_3		3000689	2	0	1
hmuV	yhdN~~~iolS	3000689		6	1	0
btuD_5~~~mntB_3~~~mntB_1	group_32334	3000689		6	1	0
group_33414	group_33149		3000689	8	0	1
yheI_1~~~yheI_2~~~yheI	pdhR_2~~~pdhR_1	3000689		3	1	0
group_35863	cvaA~~~cvaA_1	3000689		3	1	0
fliS_2~~~fliS~~~fliS_1	artM_2~~~artM_1~~~hisP_2		3000689	2	0	1
yfkN_1~~~yfkN	group_5185		3000689	4	0	1
ddpD~~~ddpD_2~~~btuD_2~~~ddpD_1	ddpA~~~ddpA_1~~~ddpA_2	3000689		7	1	0
btuD_5~~~mntB_3~~~mntB_1	group_7660	3000689		5	1	0
yheI~~~yheI_2~~~yheI_1~~~btuD_5	papD_2~~~papD~~~papD_1	3000689		7	1	0
group_17600	ddpF~~~ddpF_1~~~ddpF_2~~~btuD_2~~~btuD_4		3000689	5	0	1
ltxB~~~hlyB~~~apxIB	gltP_2~~~dctA_2~~~dctA_1	3000689		6	1	0
manR~~~manR_2~~~mtlR_1~~~manR_1	btuC_2~~~btuD_3		3000689	2	0	1
group_37358	glnQ_3~~~glnQ_4~~~glnQ_1~~~glnQ_2		3000689	9	0	1
xylG_1~~~btuD_1~~~rbsA_1	group_31169	3000689		4	1	0
ddpF~~~ddpF_1~~~ddpF_2~~~btuD_2~~~btuD_4	group_10009	3000689		1	1	0
oppF_1~~~oppF_2~~~btuD_5	group_24318	3000385;3000461;0000069;3000689;0000072;0000051		4	1	0
glnQ_3~~~glnQ_4~~~glnQ_1~~~glnQ_2	group_27247	3000689		4	1	0
group_26018	group_33149		3000689	5	0	1
cfaD_2~~~cfaD_1~~~cfaD	group_33149		3000689	3	0	1
oppF_1~~~oppF_2~~~btuD_5	group_17713	3000385;3000461;0000069;3000689;0000072;0000051		4	1	0
dctD~~~dctD_3~~~dctD_2~~~dctD_1	oppF_1~~~oppF_2~~~btuD_5		3000385;3000461;0000069;3000689;0000072;0000051	5	0	1
xylG_1~~~btuD_1~~~rbsA_1	group_42521	3000689		1	1	0
group_24318	oppF_1~~~oppF_2~~~btuD_5		3000385;3000461;0000069;3000689;0000072;0000051	5	0	1
nepI_1~~~nepI_2~~~nepI_3	ltxB~~~hlyB~~~apxIB		3000689	5	0	1
ddpF~~~ddpF_1~~~ddpF_2~~~btuD_2~~~btuD_4	focB_2~~~focB~~~focB_1	3000689		4	1	0
salL	hmuV		3000689	4	0	1
group_7660	btuD_5~~~mntB_3~~~mntB_1		3000689	3	0	1
group_33940	btuD_5~~~mntB_3~~~mntB_1		3000689	2	0	1
hyfE~~~hyfE_1~~~hyfE_2	ddpF~~~ddpF_1~~~ddpF_2~~~btuD_2~~~btuD_4		3000689	3	0	1
group_17713	oppF_1~~~oppF_2~~~btuD_5		3000385;3000461;0000069;3000689;0000072;0000051	5	0	1
oppF_1~~~oppF_2~~~btuD_5	sucD_2~~~sucD_1	3000385;3000461;0000069;3000689;0000072;0000051		4	1	0
btuC_2~~~btuD_3	yhdN~~~iolS	3000689		3	1	0
group_34750	group_33149		3000689	1	0	1
group_34644	ltxB~~~hlyB~~~apxIB		3000689	5	0	1
ddpF~~~ddpF_1~~~ddpF_2~~~btuD_2~~~btuD_4	ddpB~~~ddpB_1~~~ddpB_2	3000689		4	1	0
papB_1~~~papB	group_20812		3000689	8	0	1
oppF_1~~~oppF_2~~~btuD_5	group_19936	3000385;3000461;0000069;3000689;0000072;0000051		2	1	0
ugpC_1	pchR~~~cdhR~~~cdhR_1	3000689		8	1	0
ugpC_1	rsxB_2~~~rsxB_1	3000689		3	1	0
group_20812	group_12053	3000689		6	1	0
apxIB_2~~~ltxB_2~~~ltxB~~~apxIB~~~lagD	macB_2~~~macB_3		3000689	6	0	1
ndhI_1~~~nuoI_1~~~nuoI_2~~~ndhI_2	ddpD~~~ddpD_2~~~btuD_2~~~ddpD_1		3000689	6	0	1
oppF_1~~~oppF_2~~~btuD_5	lpdG~~~lpd	3000385;3000461;0000069;3000689;0000072;0000051		4	1	0
ddpD~~~ddpD_2~~~btuD_2~~~ddpD_1	hyfE~~~hyfE_1~~~hyfE_2	3000689		3	1	0
ybhI_2	oppF_1~~~oppF_2~~~btuD_5		3000385;3000461;0000069;3000689;0000072;0000051	5	0	1
group_26597	malK_2~~~malK_1		3000689	8	0	1
setC~~~setC_1~~~setC_3~~~setC_2	ddpF~~~ddpF_1~~~ddpF_2~~~btuD_2~~~btuD_4		3000689	2	0	1
glnQ_3~~~glnQ_4~~~glnQ_1~~~glnQ_2	yhfS_2~~~yhfS	3000689		3	1	0
ddpF~~~ddpF_1~~~ddpF_2~~~btuD_2~~~btuD_4	cheB_1~~~bvgA~~~cheB_2	3000689		1	1	0
sucA_3~~~sucA_2~~~sucA_1	oppF_1~~~oppF_2~~~btuD_5		3000385;3000461;0000069;3000689;0000072;0000051	5	0	1
ugpC_1	group_41831	3000689		3	1	0
ugpC_1	group_21895	3000689		5	1	0
group_37104	btuD_5~~~mntB_3~~~mntB_1		3000689	2	0	1
rbsA_2~~~xylG_1	pgrR_3~~~pgrR_5~~~pgrR_4~~~pgrR_1	3000689		3	1	0
abgB~~~abgB_2~~~abgB_1	ddpD~~~ddpD_2~~~btuD_2~~~ddpD_1		3000689	1	0	1
group_40080	oppF_1~~~oppF_2~~~btuD_5		3000385;3000461;0000069;3000689;0000072;0000051	3	0	1
btuC_2~~~btuD_3	pgrR_3~~~pgrR_1~~~pgrR~~~pgrR_4~~~pgrR_2	3000689		7	1	0
rbsA_2~~~xylG_1	group_25112	3000689		3	1	0
group_8078	btuD_5~~~mntB_3~~~mntB_1		3000689	2	0	1
ugpC_1	group_1125	3000689		3	1	0
yhdN~~~iolS	btuC_2~~~btuD_3		3000689	4	0	1
lpdG~~~lpd	oppF_1~~~oppF_2~~~btuD_5		3000385;3000461;0000069;3000689;0000072;0000051	5	0	1
ddpC~~~ddpC_1~~~ddpC_2	ddpF~~~ddpF_1~~~ddpF_2~~~btuD_2~~~btuD_4		3000689	5	0	1
ddpD~~~ddpD_2~~~btuD_2~~~ddpD_1	group_17600	3000689		2	1	0
group_9687	yheI_1~~~yheI_2~~~yheI		3000689	2	0	1
tsaR_2~~~tsaR_1~~~hdfR_1	ddpF~~~ddpF_1~~~ddpF_2~~~btuD_2~~~btuD_4		3000689	1	0	1
ddpD~~~ddpD_2~~~btuD_2~~~ddpD_1	glvC~~~glvC_2~~~glvC_1	3000689		2	1	0
ddpX~~~ddpA_2~~~ddpX_1	ddpF~~~ddpF_1~~~ddpF_2~~~btuD_2~~~btuD_4		3000689	5	0	1
ddpD~~~ddpD_2~~~btuD_2~~~ddpD_1	focB_2~~~focB~~~focB_1	3000689		4	1	0
glnQ_3~~~glnQ_4~~~glnQ_1~~~glnQ_2	group_1465	3000689	0000040	2	1	2
fliT~~~fliT_1	artM_2~~~artM_1~~~hisP_2		3000689	3	0	1
xylG_1~~~btuD_1~~~rbsA_1	group_26871	3000689		1	1	0
sfmC~~~sfmC_2~~~sfmC_1	ddpF~~~ddpF_1~~~ddpF_2~~~btuD_2~~~btuD_4		3000689	2	0	1
group_36245	group_35863		3000689	4	0	1
ltxB~~~hlyB~~~apxIB	group_31016	3000689		3	1	0
group_40325	group_20039	3000689		3	1	0
oppF_1~~~oppF_2~~~btuD_5	dctD~~~dctD_3~~~dctD_2~~~dctD_1	3000385;3000461;0000069;3000689;0000072;0000051		4	1	0
oppF_1~~~oppF_2~~~btuD_5	sucA_3~~~sucA_2~~~sucA_1	3000385;3000461;0000069;3000689;0000072;0000051		4	1	0
ddpD~~~ddpD_2~~~btuD_2~~~ddpD_1	mngR_3~~~nagR_2~~~mngR_1~~~nagR_1~~~mngR~~~mngR_2	3000689		2	1	0
pgrR_5~~~pgrR_4~~~pgrR_2	ltxB~~~hlyB~~~apxIB		3000689	5	0	1
mepH_2~~~mepH_1	ddpF~~~ddpF_1~~~ddpF_2~~~btuD_2~~~btuD_4		3000689	3	0	1
oppF_1~~~oppF_2~~~btuD_5	sucC_2~~~sucC_3	3000385;3000461;0000069;3000689;0000072;0000051		4	1	0
hxuB_2~~~hxuB_3~~~hxuB	group_33149		3000689	1	0	1
group_10052	ddpF~~~ddpF_1~~~ddpF_2~~~btuD_2~~~btuD_4		3000689	5	0	1
group_17870	ddpF~~~ddpF_1~~~ddpF_2~~~btuD_2~~~btuD_4		3000689	2	0	1
group_21649	ddpF~~~ddpF_1~~~ddpF_2~~~btuD_2~~~btuD_4		3000689	1	0	1
sucC_2~~~sucC_3	oppF_1~~~oppF_2~~~btuD_5		3000385;3000461;0000069;3000689;0000072;0000051	5	0	1
ugpC_1	group_25112	3000689		8	1	0
group_35863	group_26966	3000689		3	1	0
oppF_1~~~oppF_2~~~btuD_5	ybhI_2	3000385;3000461;0000069;3000689;0000072;0000051		4	1	0
group_1703	group_35863		3000689	3	0	1
btuC_2~~~btuD_3	pgrR_2~~~pgrR_4~~~dmlR_5~~~pgrR_1~~~pgrR_3	3000689		3	1	0
ddpF~~~ddpF_1~~~ddpF_2~~~btuD_2~~~btuD_4	hyfB_1~~~hyfB_3~~~hyfB_2~~~hyfB~~~ndhB_1~~~ndhB_4	3000689		3	1	0
ugpC_1	group_39066	3000689		3	1	0
group_29794	xylG_1~~~btuD_1~~~rbsA_1		3000689	1	0	1
macB_2~~~macB_3	fes_2	3000689		3	1	0
group_12053	group_20812		3000689	4	0	1
rbsA_2~~~xylG_1	group_16693	3000689		5	1	0
group_19936	oppF_1~~~oppF_2~~~btuD_5		3000385;3000461;0000069;3000689;0000072;0000051	3	0	1
ltxB~~~hlyB~~~apxIB	group_10206	3000689		3	1	0
hycG_1~~~ndhK~~~hycG_2	ddpF~~~ddpF_1~~~ddpF_2~~~btuD_2~~~btuD_4		3000689	5	0	1
ltxB~~~hlyB~~~apxIB	group_29882	3000689		3	1	0
ddpD~~~ddpD_2~~~btuD_2~~~ddpD_1	norR_3~~~hyfC_2~~~hyfC~~~hyfC_1~~~ndhA	3000689		6	1	0
rbsA_2~~~xylG_1	pchR~~~cdhR~~~cdhR_1	3000689		3	1	0
rbsA_2~~~xylG_1	lpfD_2~~~lpfD_1~~~lpfD	3000689		5	1	0
ltxB~~~hlyB~~~apxIB	group_31765	3000689		3	1	0
group_18038	ddpD~~~ddpD_2~~~btuD_2~~~ddpD_1		3000689	3	0	1
fepG_2~~~btuD_1~~~fepG~~~fepG_1	entD~~~entD_1	3000689		6	1	0
elmGT	group_35863		3000689	2	0	1
sucD_2~~~sucD_1	oppF_1~~~oppF_2~~~btuD_5		3000385;3000461;0000069;3000689;0000072;0000051	5	0	1
glnQ_3~~~glnQ_4~~~glnQ_1~~~glnQ_2	group_21128	3000689		1	1	0
xylG_1~~~btuD_1~~~rbsA_1	group_29794	3000689		3	1	0
ddpF~~~ddpF_1~~~ddpF_2~~~btuD_2~~~btuD_4	hyfA_5~~~hyfA_4~~~hyfA_2~~~hyfA_1	3000689		3	1	0
rbsA_1~~~rbsA_3~~~xylG_2~~~rbsA_2~~~mglA_1~~~rbsA_4	mtlK~~~mtlK_3~~~mtlK_2~~~mtlK_1	3000689		1	1	0
group_22311	oppF_1~~~oppF_2~~~btuD_5		3000385;3000461;0000069;3000689;0000072;0000051	1	0	1
macB_2~~~macB_3	group_26389	3000689		4	1	0
xylG_1~~~btuD_1~~~rbsA_1	group_29149	3000689		4	1	0
citD	fepG_2~~~btuD_1~~~fepG~~~fepG_1		3000689	4	0	1
mexA~~~acrA_1~~~acrE_2~~~ttgA	hmuV	0000030	3000689	4	2	1
oppF_1~~~oppF_2~~~btuD_5	group_8920	3000385;3000461;0000069;3000689;0000072;0000051		4	1	0
yheI~~~yheI_2~~~yheI_1~~~btuD_5	group_17605	3000689		1	1	0
macB_2~~~macB_3	group_25931	3000689		3	1	0
mexB~~~acrF_2~~~acrF_1~~~acrB_2~~~mdtF_2~~~mdtC_1~~~acrB_3~~~acrB_1~~~mexB_1	hmuV	0000045	3000689	4	2	1
btuC_2~~~btuD_3	mopA	3000689		4	1	0
pdeN_3~~~pdeN_2~~~pdeN_1	ugpC_1		3000689	2	0	1
ugpC_1	group_16215	3000689		3	1	0
btuC_2~~~btuD_3	group_21640	3000689		3	1	0
group_32741	macB_2~~~macB_3		3000689	3	0	1
btuD_5~~~mntB_3~~~mntB_1	group_37104	3000689		2	1	0
hmuV	pgrR_2~~~pgrR_4~~~dmlR_5~~~pgrR_1~~~pgrR_3	3000689		3	1	0
icsA~~~icsA_1~~~icsA_2~~~aidAI~~~hipA~~~icsA_3	lsrA_1~~~lsrA~~~btuD_2~~~btuD_3~~~lsrA_2		3000385;3000461;0000069;3000689;0000072;0000051	2	0	1
ugpC_1	rbsA_2~~~xylG_1	3000689	3000689	3	1	1
lpfB_2~~~lpfB~~~lpfB_1	ugpC_1		3000689	4	0	1
artM_2~~~artM_1~~~hisP_2	group_10422	3000689		1	1	0
oppF_1~~~oppF_2~~~btuD_5	group_40604	3000385;3000461;0000069;3000689;0000072;0000051		4	1	0
btuD_5~~~mntB_3~~~mntB_1	group_8078	3000689		2	1	0
group_10516	ddpD~~~ddpD_2~~~btuD_2~~~ddpD_1		3000689	1	0	1
group_30709	macB_2~~~macB_3		3000689	2	0	1
oppF_1~~~oppF_2~~~btuD_5	adh1	3000385;3000461;0000069;3000689;0000072;0000051		4	1	0
gcvA_1~~~gcvA_2~~~hdfR_3	ltxB~~~hlyB~~~apxIB		3000689	2	0	1
yheI~~~yheI_2~~~yheI_1~~~btuD_5	group_39461	3000689		1	1	0
macB_2~~~macB_3	aroH_1~~~aroH_2	3000689		5	1	0
rbsA_1~~~rbsA_3~~~xylG_2~~~rbsA_2~~~mglA_1~~~rbsA_4	lgoD_1	3000689		1	1	0
group_19660	btuC_2~~~btuD_3		3000689	2	0	1
group_2298	group_20812		3000689	2	0	1
ddpD~~~ddpD_2~~~btuD_2~~~ddpD_1	srmB_2~~~srmB_1	3000689		1	1	0
btuD_5~~~mntB_3~~~mntB_1	group_33940	3000689		2	1	0
yadM~~~yadM_1	rbsA_2~~~xylG_1		3000689	1	0	1
group_14569	ltxB~~~hlyB~~~apxIB		3000689	2	0	1
group_5660	malK_2~~~malK_1		3000689	5	0	1
artM_2~~~artM_1~~~hisP_2	yedA~~~yedA_3~~~yedA_2~~~yedA_1	3000689		5	1	0
ugpC_1	rbsC_3~~~rbsC_4	3000689		3	1	0
ddpF~~~ddpF_1~~~ddpF_2~~~btuD_2~~~btuD_4	group_39461	3000689		1	1	0
rbsA_1~~~rbsA_3~~~xylG_2~~~rbsA_2~~~mglA_1~~~rbsA_4	group_22886	3000689		1	1	0
glnQ_3~~~glnQ_4~~~glnQ_1~~~glnQ_2	group_119	3000689		1	1	0
bcr_1~~~bcr_2~~~mdtL_1	hmuV	0000055	3000689	4	2	1
glvC~~~glvC_2~~~glvC_1	ddpD~~~ddpD_2~~~btuD_2~~~ddpD_1		3000689	4	0	1
betI~~~betI_1~~~betI_2	hmuV		3000689	4	0	1
ddpF~~~ddpF_1~~~ddpF_2~~~btuD_2~~~btuD_4	hcaB_2~~~hcaB~~~hcaB_3~~~hcaB_1	3000689		2	1	0
oppF_1~~~oppF_2~~~btuD_5	dtnK	3000385;3000461;0000069;3000689;0000072;0000051		4	1	0
rbsA_1~~~rbsA_3~~~xylG_2~~~rbsA_2~~~mglA_1~~~rbsA_4	group_17187	3000689		1	1	0
mngR_3~~~nagR_2~~~mngR_1~~~nagR_1~~~mngR~~~mngR_2	ddpD~~~ddpD_2~~~btuD_2~~~ddpD_1		3000689	4	0	1
group_15927	rbsA_2~~~xylG_1		3000689	1	0	1
dsrB	artM_2~~~artM_1~~~hisP_2		3000689	5	0	1
ugpC_1	group_17865	3000689		1	1	0
oppF_1~~~oppF_2~~~btuD_5	dapA_3~~~dapA_1	3000385;3000461;0000069;3000689;0000072;0000051		4	1	0
ugpC_1	ulaA_2~~~ulaA_1~~~ulaA_3	3000689		1	1	0
ltxB~~~hlyB~~~apxIB	btuR_1	3000689		1	1	0
ddpF~~~ddpF_1~~~ddpF_2~~~btuD_2~~~btuD_4	hcaE_1~~~hcaE_2~~~hcaE_3~~~hcaE_4~~~hcaE	3000689		2	1	0
oppF_1~~~oppF_2~~~btuD_5	glcR_1	3000385;3000461;0000069;3000689;0000072;0000051	0000035;3007379;0000013;0000038;3007378;0000052;0000007	4	1	2
ugpC_1	rcsC_1~~~rcsC_2~~~cckA	3000689		3	1	0
group_18607	hmuV		3000689	1	0	1
ugpC_1	ydjH~~~RBKS	3000689		3	1	0
yedP~~~mngB~~~yedP_1~~~yedP_2	artM_2~~~artM_1~~~hisP_2		3000689	1	0	1
oprM_1~~~ttgC~~~ttgF~~~oprM~~~oprM_2	hmuV		3000689	4	0	1
ugpC_1	group_10782	3000689		1	1	0
group_33149	group_9148	3000689		2	1	0
group_33149	group_9147	3000689		4	1	0
ddpF~~~ddpF_1~~~ddpF_2~~~btuD_2~~~btuD_4	hcaC~~~hcaC_1~~~hcaC_2	3000689		2	1	0
oppF_1~~~oppF_2~~~btuD_5	pdxA2	3000385;3000461;0000069;3000689;0000072;0000051		4	1	0
oppF_1~~~oppF_2~~~btuD_5	group_1393	3000385;3000461;0000069;3000689;0000072;0000051		4	1	0
ugpC_1	group_15927	3000689		2	1	0
oppF_1~~~oppF_2~~~btuD_5	group_9333	3000385;3000461;0000069;3000689;0000072;0000051		3	1	0
group_34181	ugpC_1		3000689	2	0	1
group_15927	ugpC_1		3000689	4	0	1
artM_2~~~artM_1~~~hisP_2	group_24694	3000689		5	1	0
ugpC_1	ompR_2~~~ompR_1~~~rssB_2	3000689		3	1	0
ddpF~~~ddpF_1~~~ddpF_2~~~btuD_2~~~btuD_4	hcaF_2~~~hcaF~~~hcaF_1	3000689		2	1	0
oppF_1~~~oppF_2~~~btuD_5	group_17052	3000385;3000461;0000069;3000689;0000072;0000051		4	1	0
ddpF~~~ddpF_1~~~ddpF_2~~~btuD_2~~~btuD_4	hcaR_3~~~hcaR_1~~~hcaR_2	3000689		2	1	0
betI~~~betI_1~~~betI_2	btuC_2~~~btuD_3		3000689	3	0	1
group_10009	ddpF~~~ddpF_1~~~ddpF_2~~~btuD_2~~~btuD_4		3000689	1	0	1
ddpF~~~ddpF_1~~~ddpF_2~~~btuD_2~~~btuD_4	aglB_2~~~aglB~~~aglB_1	3000689		2	1	0
group_19878	ltxB~~~hlyB~~~apxIB		3000689	1	0	1
yedK~~~yedK_1~~~yedK_2	artM_2~~~artM_1~~~hisP_2		3000689	1	0	1
group_5608	lsrC_2~~~lsrC_1~~~lsrA_1~~~lsrC~~~btuD_2~~~lsrA_2		3000689	1	0	1
btuD_5~~~mntB_3~~~mntB_1	group_26283	3000689		2	1	0
btuC_2~~~btuD_3	group_14853	3000689		1	1	0
mexA~~~acrA_1~~~acrE_2~~~ttgA	btuC_2~~~btuD_3	0000030	3000689	3	2	1
btuC_2~~~btuD_3	salL	3000689		2	1	0
group_30728	group_20812		3000689	1	0	1
rbsA_2~~~xylG_1	group_15927	3000689		2	1	0
oprM_1~~~ttgC~~~ttgF~~~oprM~~~oprM_2	btuC_2~~~btuD_3		3000689	3	0	1
group_36422	btuD_5~~~mntB_3~~~mntB_1		3000689	1	0	1
ltxB~~~hlyB~~~apxIB	group_28932	3000689		1	1	0
group_40325	pgrR_3~~~pgrR_5~~~pgrR_4~~~pgrR_1	3000689		2	1	0
group_20812	shlB_1~~~shlB_3~~~shlB~~~shlB_2	3000689		1	1	0
group_14853	btuC_2~~~btuD_3		3000689	1	0	1
glnQ_3~~~glnQ_4~~~glnQ_1~~~glnQ_2	nagK_2~~~nagK_1	3000689		3	1	0
ltxB~~~hlyB~~~apxIB	group_29604	3000689		3	1	0
dctB~~~dctB_1~~~kinA~~~dctB_2~~~sasA	oppF_1~~~oppF_2~~~btuD_5		3000385;3000461;0000069;3000689;0000072;0000051	4	0	1
mntB_3~~~mntB_4	mntB_9~~~mntB_7~~~mntB_3		3000689	1	0	1
ltxB~~~hlyB~~~apxIB	group_14570	3000689		2	1	0
ltxB~~~hlyB~~~apxIB	group_19878	3000689		1	1	0
ltxB~~~hlyB~~~apxIB	glmE_1~~~glmE_2~~~glmE	3000689		3	1	0
mexB~~~acrF_2~~~acrF_1~~~acrB_2~~~mdtF_2~~~mdtC_1~~~acrB_3~~~acrB_1~~~mexB_1	btuC_2~~~btuD_3	0000045	3000689	3	2	1
ltxB~~~hlyB~~~apxIB	yehC_2~~~yehC_3~~~yehC_1~~~yehC	3000689		1	1	0
artM_2~~~artM_1~~~hisP_2	yedI~~~yedI_1~~~yedI_2	3000689		2	1	0
bcr_1~~~bcr_2~~~mdtL_1	btuC_2~~~btuD_3	0000055	3000689	3	2	1
artM_2~~~artM_1~~~hisP_2	dgcQ~~~dgcQ_1~~~dgcQ_3~~~dgcQ_2	3000689		2	1	0
group_9147	group_33149		3000689	3	0	1
ltxB~~~hlyB~~~apxIB	group_14569	3000689		1	1	0
group_32872	btuC_2~~~btuD_3		3000689	1	0	1
ddpX~~~ddpA_2~~~ddpX_1	ddpD~~~ddpD_2~~~btuD_2~~~ddpD_1		3000689	4	0	1
group_19887	lsrC_2~~~lsrC_1~~~lsrA_1~~~lsrC~~~btuD_2~~~lsrA_2		3000689	3	0	1
sorM_1~~~sorM_2~~~sorM	btuC_2~~~btuD_3		3000689	2	0	1
group_26389	group_35863		3000689	2	0	1
ugpC_1	pgrR_3~~~pgrR_5~~~pgrR_4~~~pgrR_1	3000689		2	1	0
group_26966	macB_2~~~macB_3		3000689	3	0	1
group_36870	lsrC_2~~~lsrC_1~~~lsrA_1~~~lsrC~~~btuD_2~~~lsrA_2		3000689	3	0	1
group_10638	group_35863		3000689	2	0	1
hmuV	ycjY_2~~~ycjY_1	3000689		4	1	0
yggP_1~~~yggP_2	hmuV		3000689	4	0	1
lsrA_1~~~lsrA~~~btuD_2~~~btuD_3~~~lsrA_2	group_39461	3000385;3000461;0000069;3000689;0000072;0000051		1	1	0
group_9725	lsrC_2~~~lsrC_1~~~lsrA_1~~~lsrC~~~btuD_2~~~lsrA_2		3000689	3	0	1
oppF_1~~~oppF_2~~~btuD_5	group_41565	3000385;3000461;0000069;3000689;0000072;0000051		1	1	0
lolD_2~~~yknY	btuD_5~~~pglK~~~btuD_4~~~btuD_2~~~msbA_1	3007638;3000385;3000461;3000677;3007639;0000066;3003897;0000046;3001314;0000069;3007636;0000072;0000006;3000671;3000669;0000051	3000689	1	2	1
xylG_1~~~btuD_1~~~rbsA_1	group_41155	3000689		1	1	0
group_43122	lsrC_2~~~lsrC_1~~~lsrA_1~~~lsrC~~~btuD_2~~~lsrA_2		3000689	3	0	1
sorA~~~sorA_2	btuC_2~~~btuD_3		3000689	2	0	1
phoR_1~~~phoR	ltxB~~~hlyB~~~apxIB		3000689	1	0	1
lpfA_2	ugpC_1		3000689	1	0	1
rhsC_5~~~rhsC_4~~~rhsC_7~~~rhsC_2~~~rhsC_3~~~rhsC_1~~~rhsC_6~~~rhsD_3~~~rhsD_1~~~rhsD_5~~~rhsD_4~~~rhsD_8	group_5185		3000689	1	0	1
xylG_1~~~btuD_1~~~rbsA_1	group_30528	3000689		3	1	0
group_27446	group_20812		3000689	1	0	1
btuD_1~~~irtA~~~btuD_4	mprA_4~~~mprA_1	3000689		1	1	0
group_4626	rbsA_2~~~rbsA_3~~~araG_2~~~rbsA_1		3000689	1	0	1
group_31371	oppF_1~~~oppF_2~~~btuD_5		3000385;3000461;0000069;3000689;0000072;0000051	1	0	1
group_34399	group_5185		3000689	1	0	1
group_36673	glnQ_3~~~glnQ_4~~~glnQ_1~~~glnQ_2		3000689	1	0	1
group_10481	yheI_1~~~yheI_2~~~yheI		3000689	2	0	1
xylG_1~~~btuD_1~~~rbsA_1	group_26667	3000689		1	1	0
btuD_5~~~mntB_3~~~mntB_1	sodC1~~~sodC1_1	3000689		1	1	0
group_14992	ugpC_1		3000689	1	0	1
melB_1~~~melB_3~~~melB~~~melB_2	yheI~~~yheI_2~~~yheI_1~~~btuD_5		3000689	1	0	1
group_43916	yheI_1~~~yheI_2~~~yheI		3000689	1	0	1
rhaS_2~~~rhaS_1~~~rhaS_4	oppF_1~~~oppF_2~~~btuD_5		3000385;3000461;0000069;3000689;0000072;0000051	1	0	1
group_12569	group_5185	0000040	3000689	1	2	1
macB_2~~~macB_3	group_32741	3000689		3	1	0
mntB_9~~~mntB_7~~~mntB_3	group_33546	3000689		1	1	0
group_35623	yheI_1~~~yheI_2~~~yheI		3000689	2	0	1
rbsA_2~~~rbsA_3~~~araG_2~~~rbsA_1	group_119	3000689		1	1	0
group_25112	rbsA_2~~~xylG_1		3000689	1	0	1
group_13443	ltxB~~~hlyB~~~apxIB		3000689	1	0	1
psuG_2~~~psuK_1~~~psuK_3~~~psuK_2~~~psuG~~~psuG_1	oppF_1~~~oppF_2~~~btuD_5		3000385;3000461;0000069;3000689;0000072;0000051	1	0	1
artM_2~~~artM_1~~~hisP_2	yedP~~~mngB~~~yedP_1~~~yedP_2	3000689		1	1	0
group_17810	ugpC_1		3000689	1	0	1
yheI_1~~~yheI_2~~~yheI	group_9333	3000689		1	1	0
symE~~~symE_3~~~symE_8~~~symE_1~~~symE_2~~~symE_4	hmuV		3000689	1	0	1
fecE~~~btuD_1~~~fecE_1~~~fecE_2	group_9762	3000689		1	1	0
group_34151	ltxB~~~hlyB~~~apxIB	3000454	3000689	1	2	1
sfmA~~~sfmA_2	ddpD~~~ddpD_2~~~btuD_2~~~ddpD_1		3000689	1	0	1
group_4635	hmuV		3000689	1	0	1
yqiK_1~~~yqiK_2~~~yqiK_3~~~yqiK	fruK_1~~~araG_1~~~araG_2~~~fruK_2~~~lsrA_2		3000689	1	0	1
rbsA_2~~~rbsA_3~~~araG_2~~~rbsA_1	cytR_1~~~cytR_2~~~purR_2~~~cytR_3	3000689		1	1	0
xylG_1~~~btuD_1~~~rbsA_1	group_43602	3000689		1	1	0
yheI~~~yheI_2~~~yheI_1~~~btuD_5	puuE~~~puuE_1~~~puuE_2	3000689		1	1	0
group_29539	fecE~~~btuD_1~~~fecE_1~~~fecE_2		3000689	1	0	1
hmuV	ccdB	3000689		1	1	0
fepG_2~~~btuD_1~~~fepG~~~fepG_1	pagP~~~pagP_1~~~pagP_2	3000689		3	1	0
group_19215	ugpC_1		3000689	1	0	1
intA_1~~~intS_2~~~intA_2~~~intA_4~~~intA_6~~~intS_5~~~intA_3~~~intS_3~~~intS_1~~~intA_5~~~intA	fecE~~~btuD_1~~~fecE_1~~~fecE_2		3000689	1	0	1
group_10516	yheI~~~yheI_2~~~yheI_1~~~btuD_5		3000689	1	0	1
group_23832	ddpD~~~ddpD_2~~~btuD_2~~~ddpD_1		3000689	1	0	1
group_19957	ugpC_1		3000689	1	0	1
group_25706	group_7392	3000689		1	1	0
ddpD~~~ddpD_2~~~btuD_2~~~ddpD_1	puuB_2~~~puuB_1~~~puuB	3000689		1	1	0
xylG_1~~~btuD_1~~~rbsA_1	group_40111	3000689		1	1	0
rbsA_2~~~rbsA_3~~~araG_2~~~rbsA_1	yfdC_1~~~yfdC	3000689		1	1	0
rbsA_2~~~xylG_1	elfG_3~~~lpfD_2	3000689		1	1	0
oppF_1~~~oppF_2~~~btuD_5	group_40080	3000385;3000461;0000069;3000689;0000072;0000051		2	1	0
emrK_2~~~emrK_1~~~emrK	oppF_1~~~oppF_2~~~btuD_5		3000385;3000461;0000069;3000689;0000072;0000051	1	0	1
scrK~~~iolC~~~scrK_1~~~scrK_2	fruK_1~~~araG_1~~~araG_2~~~fruK_2~~~lsrA_2		3000689	1	0	1
group_20812	group_21963	3000689		1	1	0
smc_1~~~smc	hmuV		3000689	2	0	1
acpP_1~~~acpP_2~~~acpP_3	ugpC_1		3000689	1	0	1
casE~~~cse3	fruK_1~~~araG_1~~~araG_2~~~fruK_2~~~lsrA_2		3000689	1	0	1
group_16347	ugpC_1		3000689	1	0	1
mntB_1~~~btuD_1~~~mntB_3~~~znuC_2~~~mntB	iutA	3000689		1	1	0
yfcQ~~~yfcQ_1	fruK_1~~~araG_1~~~araG_2~~~fruK_2~~~lsrA_2		3000689	1	0	1
spaL~~~spaL_2~~~spaL_1	ltxB~~~hlyB~~~apxIB		3000689	1	0	1
yqjF	ddpF~~~ddpF_1~~~ddpF_2~~~btuD_2~~~btuD_4		3000689	1	0	1
group_10860	ugpC_1		3000689	1	0	1
group_5185	group_6950	3000689		1	1	0
group_10795	ugpC_1		3000689	1	0	1
casA~~~ygbF	fruK_1~~~araG_1~~~araG_2~~~fruK_2~~~lsrA_2		3000689	1	0	1
rbsA_2~~~rbsA_3~~~araG_2~~~rbsA_1	group_39692	3000689		1	1	0
gadX_2~~~appY~~~gadX_1~~~rhaR_4	ddpD~~~ddpD_2~~~btuD_2~~~ddpD_1		3000689	3	0	1
hmuV	group_19969	3000689		1	1	0
elfG_3~~~lpfD_2	ugpC_1		3000689	1	0	1
sfmF~~~sfmF_1~~~sfmF_2	ddpF~~~ddpF_1~~~ddpF_2~~~btuD_2~~~btuD_4		3000689	2	0	1
fruK_1~~~araG_1~~~araG_2~~~fruK_2~~~lsrA_2	group_23290	3000689		1	1	0
dinG_2~~~dinG~~~dinG_4~~~dinG_3	group_25706		3000689	1	0	1
group_21895	rbsA_2~~~xylG_1		3000689	1	0	1
gltC_3~~~hcaR_3~~~hcaR_2~~~hcaR_4	ltxB~~~hlyB~~~apxIB		3000689	1	0	1
rbsA_2~~~rbsA_3~~~araG_2~~~rbsA_1	group_4626	3000689		1	1	0
group_6562	glnQ_3~~~glnQ_4~~~glnQ_1~~~glnQ_2		3000689	1	0	1
xylG_1~~~btuD_1~~~rbsA_1	group_1395	3000689		1	1	0
group_12512	group_40325		3000689	1	0	1
xylG_1~~~btuD_1~~~rbsA_1	group_29823	3000689		1	1	0
group_38110	yheI_1~~~yheI_2~~~yheI		3000689	1	0	1
gntR_2~~~gntR_1	group_20812		3000689	1	0	1
group_25706	group_25982	3000689		1	1	0
lsrA_1~~~lsrA~~~btuD_2~~~btuD_3~~~lsrA_2	dmlR_2~~~dmlR_3~~~dmlR_4~~~dmlR_1~~~dmlR_5	3000385;3000461;0000069;3000689;0000072;0000051		1	1	0
btuD_5~~~mntB_3~~~mntB_1	group_36422	3000689		1	1	0
rbsA_1~~~rbsA_3~~~xylG_2~~~rbsA_2~~~mglA_1~~~rbsA_4	group_21691	3000689		1	1	0
uhpA_2~~~uhpA_1	rbsA_2~~~xylG_1		3000689	1	0	1
mntB_9~~~mntB_7~~~mntB_3	group_33576	3000689		1	1	0
group_35863	group_4680	3000689		1	1	0
group_16051	btuC_2~~~btuD_3		3000689	1	0	1
group_19213	ugpC_1		3000689	1	0	1
group_14991	ugpC_1		3000689	1	0	1
group_10795	rbsA_2~~~xylG_1		3000689	1	0	1
rbsA_2~~~rbsA_3~~~araG_2~~~rbsA_1	group_33819	3000689		1	1	0
rbsC_4~~~araH_1~~~araH_2~~~xylH_2~~~rbsC_2	yheI_1~~~yheI_2~~~yheI		3000689	2	0	1
gatY_2~~~gatY_1	yheI_1~~~yheI_2~~~yheI		3000689	2	0	1
group_20812	group_28199	3000689		1	1	0
pdhR_2~~~pdhR_1	yheI_1~~~yheI_2~~~yheI		3000689	2	0	1
macB_2~~~macB_3	iutA	3000689		1	1	0
ldrA_1~~~ldrA_2~~~ldrA_3	ddpF~~~ddpF_1~~~ddpF_2~~~btuD_2~~~btuD_4		3000689	1	0	1
group_39994	ugpC_1		3000689	1	0	1
artM_2~~~artM_1~~~hisP_2	group_24173	3000689		1	1	0
fabF_1	ugpC_1		3000689	1	0	1
group_17524	ugpC_1		3000689	1	0	1
group_31845	fruK_1~~~araG_1~~~araG_2~~~fruK_2~~~lsrA_2		3000689	1	0	1
ltxB~~~hlyB~~~apxIB	group_11212	3000689		1	1	0
group_23757	fecE~~~btuD_1~~~fecE_1~~~fecE_2		3000689	1	0	1
group_10179	glnQ_3~~~glnQ_4~~~glnQ_1~~~glnQ_2		3000689	1	0	1
fabF_2~~~fabF_1	ugpC_1		3000689	1	0	1
argR_2	oppF_1~~~oppF_2~~~btuD_5		3000385;3000461;0000069;3000689;0000072;0000051	1	0	1
cra_2~~~cra_1	yheI_1~~~yheI_2~~~yheI		3000689	1	0	1
dinG_2~~~dinG~~~dinG_4~~~dinG_3	group_35863		3000689	1	0	1
mbtB~~~dltA_3~~~dltA~~~angR~~~mbtB_1~~~dltA_1	mntB_1~~~btuD_1~~~mntB_3~~~znuC_2~~~mntB		3000689	1	0	1
fabG_3~~~fabG_2~~~fabG_1	ugpC_1		3000689	1	0	1
group_17910	fruK_1~~~araG_1~~~araG_2~~~fruK_2~~~lsrA_2		3000689	1	0	1
group_34650	ugpC_1		3000689	1	0	1
group_22428	oppF_1~~~oppF_2~~~btuD_5		3000385;3000461;0000069;3000689;0000072;0000051	1	0	1
ygiW_1~~~ygiW_2~~~ygiW_3	ddpF~~~ddpF_1~~~ddpF_2~~~btuD_2~~~btuD_4		3000689	1	0	1
cdiA~~~cdiA_2~~~cdiA_1~~~cdiA_4~~~cdiA1~~~cdiA_5~~~cdiA_9~~~cdiA4~~~cdiA4_1~~~cdiA_3~~~cdiA_7	group_20812		3000689	1	0	1
mdrP	yheI_1~~~yheI_2~~~yheI		3000689	1	0	1
mntB_1~~~btuD_1~~~mntB_3~~~znuC_2~~~mntB	iucA~~~iucA_3	3000689		2	1	0
kgtP_1~~~kgtP_2~~~proP_1~~~proP_2	oppF_1~~~oppF_2~~~btuD_5	0000025	3000385;3000461;0000069;3000689;0000072;0000051	1	2	1
group_16658	group_5185		3000689	1	0	1
yqjZ	ugpC_2		3000689	1	0	1
ugpC_2	group_34063	3000689		1	1	0
yheI~~~yheI_2~~~yheI_1~~~btuD_5	puuA~~~puuA_2~~~puuA_1	3000689		1	1	0
fepE~~~fepE_1~~~fepE_2	fepG_2~~~btuD_1~~~fepG~~~fepG_1		3000689	1	0	1
ulaA_2~~~ulaA_1~~~ulaA_3	ugpC_1		3000689	1	0	1
btuD_5~~~mntB_3~~~mntB_1	group_29245	3000689		1	1	0
ygcB	fruK_1~~~araG_1~~~araG_2~~~fruK_2~~~lsrA_2		3000689	1	0	1
group_13280	mdlB~~~mdlB_1~~~mdlB_2		3000689	1	0	1
iucD~~~iucD_1~~~iucD_2	mntB_1~~~btuD_1~~~mntB_3~~~znuC_2~~~mntB		3000689	1	0	1
group_13169	yheI_1~~~yheI_2~~~yheI		3000689	1	0	1
aglB_2~~~aglB~~~aglB_1	ddpD~~~ddpD_2~~~btuD_2~~~ddpD_1		3000689	3	0	1
rbsA_1~~~rbsA_3~~~xylG_2~~~rbsA_2~~~mglA_1~~~rbsA_4	group_18236	3000689		1	1	0
group_40325	group_40052	3000689		1	1	0
eltB_2~~~eltB_1~~~eltB	group_33149		3000689	1	0	1
yadM~~~yadM_1	group_40325		3000689	1	0	1
group_35863	mntB_2~~~mntB_1	3000689		1	1	0
group_4202	macB_2~~~macB_3		3000689	1	0	1
group_32410	fecE~~~btuD_1~~~fecE_1~~~fecE_2		3000689	1	0	1
group_17976	ltxB~~~hlyB~~~apxIB		3000689	1	0	1
group_23728	glnQ_3~~~glnQ_4~~~glnQ_1~~~glnQ_2		3000689	1	0	1
group_10782	ugpC_1		3000689	1	0	1
fes_2	macB_2~~~macB_3		3000689	2	0	1
ddpD~~~ddpD_2~~~btuD_2~~~ddpD_1	cheB_1~~~bvgA~~~cheB_2	3000689		2	1	0
group_20449	ltxB~~~hlyB~~~apxIB		3000689	1	0	1
srlR_5~~~srlR_1	yheI_1~~~yheI_2~~~yheI		3000689	2	0	1
fecD~~~fecD_2~~~fecD_3	fecE		3000689	1	0	1
ggt_1	btuD_1~~~irtA~~~btuD_4		3000689	1	0	1
group_11212	ltxB~~~hlyB~~~apxIB		3000689	1	0	1
ddpD~~~ddpD_2~~~btuD_2~~~ddpD_1	ycaM~~~ycaM_1~~~ycaM_2	3000689		1	1	0
betC	rbsA_1~~~rbsA_3~~~xylG_2~~~rbsA_2~~~mglA_1~~~rbsA_4		3000689	1	0	1
xylG_1~~~btuD_1~~~rbsA_1	group_9986	3000689		1	1	0
group_25736	group_35863		3000689	1	0	1
yehL_3~~~yehL_2~~~yehL~~~yehL_1	group_5185		3000689	1	0	1
group_18366	lsrC_2~~~lsrC_1~~~lsrA_1~~~lsrC~~~btuD_2~~~lsrA_2		3000689	1	0	1
torY_2~~~torY_1~~~torY	yheI_1~~~yheI_2~~~yheI		3000689	1	0	1
ycbV~~~ycbV_2	ddpD~~~ddpD_2~~~btuD_2~~~ddpD_1		3000689	1	0	1
group_22982	ddpD~~~ddpD_2~~~btuD_2~~~ddpD_1		3000689	1	0	1
rbsA_2~~~rbsA_3~~~araG_2~~~rbsA_1	group_17879	3000689		1	1	0
group_35601	xylG_1~~~btuD_1~~~rbsA_1		3000689	1	0	1
group_38276	xylG_1~~~btuD_1~~~rbsA_1		3000689	1	0	1
rbsA_2~~~rbsA_3~~~araG_2~~~rbsA_1	exuT_1~~~exuT_2	3000689		1	1	0
group_22050	ugpC_1		3000689	1	0	1
bdhA~~~fabG_3	ltxB~~~hlyB~~~apxIB		3000689	1	0	1
rbsA_1~~~rbsA_3~~~xylG_2~~~rbsA_2~~~mglA_1~~~rbsA_4	yheI_1~~~yheI_2~~~yheI	3000689	3000689	2	1	1
group_22105	ugpC_1		3000689	1	0	1
iutA_2~~~iutA_3~~~iutA	xylG_1~~~btuD_1~~~rbsA_1		3000689	1	0	1
xylG_1~~~btuD_1~~~rbsA_1	group_40829	3000689		1	1	0
group_10800	oppF_1~~~oppF_2~~~btuD_5		3000385;3000461;0000069;3000689;0000072;0000051	1	0	1
phnJ_1~~~phnJ_2~~~phnJ	lsrA_1~~~lsrA~~~btuD_2~~~btuD_3~~~lsrA_2		3000385;3000461;0000069;3000689;0000072;0000051	1	0	1
eltA	group_33149		3000689	1	0	1
fruK_1~~~araG_1~~~araG_2~~~fruK_2~~~lsrA_2	hokE_1~~~hokE_2	3000689		1	1	0
group_20812	group_21962	3000689		1	1	0
group_17865	ugpC_1		3000689	1	0	1
group_36530	ugpC_2		3000689	1	0	1
gspO~~~gspO_2~~~gspO_1	rbsA_1~~~mglA_1~~~rbsA_3~~~rbsA_2~~~mglA_3~~~xylG_1~~~mglA_4~~~mglA_5		3000689	1	0	1
pld1_1~~~fdh~~~pld1~~~pld1_2	ltxB~~~hlyB~~~apxIB		3000689	1	0	1
hipO~~~hipO_2~~~hipO_1	oppF_1~~~oppF_2~~~btuD_5		3000385;3000461;0000069;3000689;0000072;0000051	1	0	1
papC_1~~~papC_4~~~papC_6~~~papC_3~~~papC_2	rbsA_1~~~rbsA_3~~~xylG_2~~~rbsA_2~~~mglA_1~~~rbsA_4		3000689	1	0	1
rbsA_2~~~xylG_1	lpfA_2	3000689		1	1	0
group_27266	rbsA_1~~~rbsA_3~~~xylG_2~~~rbsA_2~~~mglA_1~~~rbsA_4		3000689	1	0	1
msmX_4~~~msmX_2~~~msmX_3~~~msiK	group_4792	3000689		1	1	0
group_25706	group_32077	3000689		1	1	0
rbsA_2~~~xylG_1	group_20039	3000689		1	1	0
uhpB_2~~~uhpB_1	rbsA_2~~~xylG_1		3000689	1	0	1
group_32404	oppF_1~~~oppF_2~~~btuD_5		3000385;3000461;0000069;3000689;0000072;0000051	1	0	1
group_16136	yheI_1~~~yheI_2~~~yheI		3000689	1	0	1
lolA_2~~~lolA_1	ugpC_1		3000689	1	0	1
group_3859	mprA_4~~~mprA_1	3000689		1	1	0
group_14920	yheI_1~~~yheI_2~~~yheI		3000689	2	0	1
group_20812	group_43968	3000689		1	1	0
group_13588	rbsA_2~~~xylG_1		3000689	1	0	1
group_15981	group_40325		3000689	1	0	1
xylG_1~~~btuD_1~~~rbsA_1	group_17689	3000689		1	1	0
bacC~~~fabG_1	btuC_2~~~btuD_3		3000689	1	0	1
sfmD_2~~~sfmD~~~sfmD_1	ddpF~~~ddpF_1~~~ddpF_2~~~btuD_2~~~btuD_4		3000689	3	0	1
group_9976	oppF_1~~~oppF_2~~~btuD_5		3000385;3000461;0000069;3000689;0000072;0000051	1	0	1
lsrA_1~~~lsrA~~~btuD_2~~~btuD_3~~~lsrA_2	lsrG~~~lsrG_2~~~lsrG_1	3000385;3000461;0000069;3000689;0000072;0000051		1	1	0
mntB_1~~~btuD_1~~~mntB_3~~~znuC_2~~~mntB	group_22328	3000689		1	1	0
macB_2~~~macB_3	group_22328	3000689		1	1	0
ggt_1	group_3859		3000689	1	0	1
xylG_1~~~btuD_1~~~rbsA_1	group_5389	3000689		1	1	0
group_9814	btuC_2~~~btuD_3		3000689	1	0	1
group_23403	ltxB~~~hlyB~~~apxIB		3000689	2	0	1
group_20812	cdiA~~~cdiA_2~~~cdiA_1~~~cdiA_4~~~cdiA1~~~cdiA_5~~~cdiA_9~~~cdiA4~~~cdiA4_1~~~cdiA_3~~~cdiA_7	3000689		1	1	0
hosA	fruK_1~~~araG_1~~~araG_2~~~fruK_2~~~lsrA_2		3000689	1	0	1
rbsB_3~~~rbsB_2~~~rbsB_1	yheI_1~~~yheI_2~~~yheI		3000689	2	0	1
yehR_1~~~yehR	fruK_1~~~araG_1~~~araG_2~~~fruK_2~~~lsrA_2		3000689	1	0	1
group_9685	ugpC_1		3000689	1	0	1
rbsA_2~~~xylG_1	group_12512	3000689		2	1	0
cytR_1~~~purR_3~~~cytR_2~~~degA	fruK_1~~~araG_1~~~araG_2~~~fruK_2~~~lsrA_2		3000689	1	0	1
ugpC_1	group_12512	3000689		1	1	0
group_14451	ugpC_1		3000689	1	0	1
group_9730	rbsA_2~~~xylG_1		3000689	1	0	1
group_23236	yheI~~~yheI_2~~~yheI_1~~~btuD_5		3000689	1	0	1
rbsA_2~~~xylG_1	group_39994	3000689		1	1	0
oppF_1~~~oppF_2~~~btuD_5	group_13090	3000385;3000461;0000069;3000689;0000072;0000051		1	1	0
group_20812	group_43966	3000689		1	1	0
mntB_1~~~btuD_1~~~mntB_3~~~znuC_2~~~mntB	group_13235	3000689		1	1	0
group_19821	ltxB~~~hlyB~~~apxIB		3000689	1	0	1
mntB_1~~~btuD_1~~~mntB_3~~~znuC_2~~~mntB	group_35340	3000689		2	1	0
ddpF~~~ddpF_1~~~ddpF_2~~~btuD_2~~~btuD_4	abgT_2~~~abgT~~~abgT_3~~~abgT_1	3000689		1	1	0
group_4192	fecE~~~btuD_1~~~fecE_1~~~fecE_2		3000689	1	0	1
ompT_2~~~ompT~~~ompT_1~~~ompT_3~~~ompT_4~~~ompP~~~ompP_2~~~ompP_1	macB_2~~~macB_3		3000689	1	0	1
group_20812	group_21964	3000689		1	1	0
group_14436	ugpC_1		3000689	1	0	1
shlB~~~shlB_1~~~shlB_2~~~shlB_3~~~shlB_4	group_20812		3000689	1	0	1
pchR~~~cdhR~~~cdhR_1	rbsA_2~~~xylG_1		3000689	1	0	1
group_19218	ugpC_1		3000689	1	0	1
yheI~~~yheI_2~~~yheI_1~~~btuD_5	group_38658	3000689		1	1	0
btuD_5~~~mntB_3~~~mntB_1	group_36173	3000689		1	1	0
group_4662	ugpC_1		3000689	1	0	1
group_4760	group_5185		3000689	2	0	1
group_5185	group_4760	3000689		1	1	0
glmE_1~~~glmE_2~~~glmE	ltxB~~~hlyB~~~apxIB		3000689	1	0	1
group_38570	ddpD~~~ddpD_2~~~btuD_2~~~ddpD_1		3000689	1	0	1
ddpF~~~ddpF_1~~~ddpF_2~~~btuD_2~~~btuD_4	ndhB_3~~~ndhB_1~~~mnhA1~~~mrpA~~~nuoL_1~~~nuoL_2~~~ndhD	3000689		2	1	0
gltP_2~~~dctA_2~~~dctA_1	ltxB~~~hlyB~~~apxIB		3000689	1	0	1
group_17689	xylG_1~~~btuD_1~~~rbsA_1		3000689	1	0	1
group_40325	yadM~~~yadM_1	3000689		1	1	0
ompD~~~ompD_1~~~ompD_2~~~ompD_3	ddpD~~~ddpD_2~~~btuD_2~~~ddpD_1	3000645;0000008	3000689	2	2	1
group_29604	ltxB~~~hlyB~~~apxIB		3000689	1	0	1
sctC_2~~~sctC_1~~~sctC_3	ltxB~~~hlyB~~~apxIB		3000689	1	0	1
hmuV	mopA	3000689		1	1	0
ltxB~~~hlyB~~~apxIB	group_20591	3000689		1	1	0
group_17605	yheI~~~yheI_2~~~yheI_1~~~btuD_5		3000689	1	0	1
group_2366	rbsA_2~~~xylG_1		3000689	1	0	1
group_5185	group_39070	3000689		1	1	0
rbsA_2~~~xylG_1	group_34181	3000689		1	1	0
ugpC_1	group_37883	3000689		1	1	0
ddpF~~~ddpF_1~~~ddpF_2~~~btuD_2~~~btuD_4	murR_1~~~murR_2~~~murR_3	3000689		1	1	0
ddpF~~~ddpF_1~~~ddpF_2~~~btuD_2~~~btuD_4	srmB_2~~~srmB_1	3000689		1	1	0
lsrF~~~lsrF_1~~~lsrF_2	lsrA_1~~~lsrA~~~btuD_2~~~btuD_3~~~lsrA_2		3000385;3000461;0000069;3000689;0000072;0000051	1	0	1
group_39075	rbsA_1~~~rbsA_3~~~xylG_2~~~rbsA_2~~~mglA_1~~~rbsA_4		3000689	1	0	1
col~~~pys1~~~pys2	oppF_1~~~oppF_2~~~btuD_5	0000049;0000013;0000052	3000385;3000461;0000069;3000689;0000072;0000051	1	2	1
group_26283	btuD_5~~~mntB_3~~~mntB_1		3000689	1	0	1
xylG_1~~~btuD_1~~~rbsA_1	group_40064	3000689		1	1	0
ugpC_1	pdeN_3~~~pdeN_2~~~pdeN_1	3000689		1	1	0
xylG_1~~~btuD_1~~~rbsA_1	group_41443	3000689		1	1	0
nfsA_2~~~nfsA_1~~~nfsA	btuC_2~~~btuD_3		3000689	1	0	1
group_2278	xylG_1~~~btuD_1~~~rbsA_1		3000689	1	0	1
group_31169	xylG_1~~~btuD_1~~~rbsA_1		3000689	1	0	1
xylG_1~~~btuD_1~~~rbsA_1	hcpA_4~~~hcpA	3000689		1	1	0
group_20591	ltxB~~~hlyB~~~apxIB		3000689	1	0	1
ddpF~~~ddpF_1~~~ddpF_2~~~btuD_2~~~btuD_4	dmlR_2~~~dmlR_3~~~dmlR_4~~~dmlR_1~~~dmlR_5	3000689		1	1	0
group_10515	xylG_1~~~btuD_1~~~rbsA_1		3000689	1	0	1
xylG_1~~~btuD_1~~~rbsA_1	group_24623	3000689		1	1	0
hcaD~~~hcaD_1~~~hcaD_2	ddpF~~~ddpF_1~~~ddpF_2~~~btuD_2~~~btuD_4		3000689	1	0	1
group_22717	xylG_1~~~btuD_1~~~rbsA_1		3000689	1	0	1
group_41565	oppF_1~~~oppF_2~~~btuD_5		3000385;3000461;0000069;3000689;0000072;0000051	1	0	1
ddpF~~~ddpF_1~~~ddpF_2~~~btuD_2~~~btuD_4	mepH_2~~~mepH_1	3000689		1	1	0
group_2401	xylG_1~~~btuD_1~~~rbsA_1		3000689	1	0	1
group_37680	xylG_1~~~btuD_1~~~rbsA_1		3000689	1	0	1
group_27863	xylG_1~~~btuD_1~~~rbsA_1		3000689	1	0	1
lsrA_1~~~lsrA~~~btuD_2~~~btuD_3~~~lsrA_2	curA~~~curA_1~~~curA_2	3000385;3000461;0000069;3000689;0000072;0000051		1	1	0
group_37098	xylG_1~~~btuD_1~~~rbsA_1		3000689	1	0	1
xylG_1~~~btuD_1~~~rbsA_1	group_24040	3000689		1	1	0
group_9383	btuD_5~~~pglK~~~btuD_4~~~btuD_2~~~msbA_1		3000689	1	0	1
group_38161	xylG_1~~~btuD_1~~~rbsA_1		3000689	1	0	1
group_43468	xylG_1~~~btuD_1~~~rbsA_1		3000689	1	0	1
group_14154	xylG_1~~~btuD_1~~~rbsA_1		3000689	1	0	1
group_43365	xylG_1~~~btuD_1~~~rbsA_1		3000689	1	0	1
aglB_2~~~aglB~~~aglB_1	ddpF~~~ddpF_1~~~ddpF_2~~~btuD_2~~~btuD_4		3000689	1	0	1
artM_2~~~artM_1~~~hisP_2	dsrB	3000689		1	1	0
group_39064	xylG_1~~~btuD_1~~~rbsA_1		3000689	1	0	1
ltxB~~~hlyB~~~apxIB	group_21620	3000689		1	1	0
group_8873	xylG_1~~~btuD_1~~~rbsA_1		3000689	1	0	1
